# Supplementary material for: Life history correlates of fecal bacterial species richness in a wild population of the blue tit Cyanistes caeruleus
Source: Ecol Evol. 2015 Jan 22;5(4):821–35. doi: 10.1002/ece3.1384 (PMC4338966; doi:10.1002/ece3.1384)
Supplement: Supplementary file 1 [file ece30005-0821-sd1.csv]

Ref	YearSampled	BoxNo	RingNo	BirdID	Surv1Yr	Surv2yrs	AliveIn2008	AliveIn2009	ChickFledgeSucc	SexAge	Wood	WoodBasic	DayMeasured	MonthMeasured	TimeMeasured	MeasureDate (April1st=1)	1stEggDate (1=April1st)	DaysAfter1stEgg		ClutchSize	NumberFledged	percentClutchFledged	TotBands	Band1	Band2	Band3	Band4	Band5	Band6	Band7	Band8	Band9	Band10	Band11	Band12	Band13	Band14	Band15	Band16	Band17	Band18	Band19	Band20	Band21	Band22	Band23	Band24	Band25	Band26
1	2007	6	T206528	6a	0	0			1	7	C	C	25	5		55	28	27	55	7	7	100	7	0	1	1	0	0	0	1	0	0	0	0	0	0	1	0	0	1	0	0	0	0	0	0	0	0	0
2	2007	6	T206530	6b	0	0			1	7	C	C	25	5		55	28	27	55	7	7	100	4	0	0	1	0	1	0	0	0	0	0	0	0	0	1	0	0	0	0	0	1	0	0	0	0	0	0
3	2007	6	T206531	6c	0	0			1	7	C	C	25	5		55	28	27	55	7	7	100	5	0	0	1	0	1	0	1	0	0	0	0	0	0	1	0	0	0	0	0	0	0	0	0	0	0	0
4	2007	6	T206533	6d	0	0			1	7	C	C	25	5		55	28	27	55	7	7	100	5	0	0	1	0	0	0	1	0	0	0	0	0	0	1	0	0	1	0	0	0	0	0	0	0	0	0
5	2007	6	T206534	6f	0	0			1	7	C	C	25	5		55	28	27	55	7	7	100	4	0	0	1	0	0	0	1	0	0	0	0	0	0	1	0	0	0	0	0	0	0	0	0	0	0	0
6	2007	6	T206528	6a	0	0			1	14	C	C	25	5		55	28	27	55	7	7	100	5	0	1	1	0	0	0	1	0	0	0	0	0	0	1	0	0	0	0	0	0	0	0	0	0	0	0
7	2007	6	T206530	6b	0	0			1	14	C	C	25	5		55	28	27	55	7	7	100	5	0	0	1	0	1	0	1	0	0	0	0	0	0	1	0	0	0	0	0	0	0	0	0	0	0	0
8	2007	6	T206531	6c	0	0			1	14	C	C	25	5		55	28	27	55	7	7	100	4	0	0	1	0	1	0	0	0	0	0	0	0	0	1	0	0	0	0	0	1	0	0	0	0	0	0
9	2007	6	T206533	6d	0	0			1	14	C	C	25	5		55	28	27	55	7	7	100	4	0	0	1	0	0	0	1	0	0	0	0	0	0	1	0	0	0	0	0	0	0	0	0	0	0	0
10	2007	6	T206534	6f	0	0			1	14	C	C	25	5		55	28	27	55	7	7	100	4	0	0	1	0	0	0	1	0	0	0	0	0	0	1	0	0	0	0	0	0	0	0	0	0	0	0
11	2007	6	P885576	6F	1	0	1	0		F	C	C	31	5	18:35:00	61	28	33	61	7	7	100	3	0	0	0	0	0	1	0	0	0	1	0	0	0	0	0	0	0	0	0	0	0	0	0	0	0	0
12	2007	6	T206731	6M	1	0	1	0		M	C	C	18	5	12:45:00	48	28	20	48	7	7	100	3	0	0	0	0	0	0	0	0	0	0	0	0	0	0	0	0	0	0	0	0	0	0	0	0	0	0
13	2007	17	T206688	17a	0	0			0	7	C	C	28	5		58	30	28	58	7	4	57.1	7	0	1	0	0	0	0	1	0	0	0	0	0	0	1	0	0	1	0	0	0	0	0	0	0	0	0
14	2007	17	T206689	17b	0	0			1	7	C	C	28	5		58	30	28	58	7	4	57.1	7	0	1	0	0	0	0	0	0	0	0	0	0	0	1	0	0	1	0	0	0	0	0	0	0	0	0
15	2007	17	T206691	17c	0	0			1	7	C	C	28	5		58	30	28	58	9	4	44.4	6	0	1	0	0	0	0	0	0	0	0	0	0	0	1	0	0	1	0	0	0	0	0	0	0	0	0
16	2007	17	T206692	17d	0	0			1	7	C	C	28	5		58	30	28	58	9	4	44.4	6	0	1	0	0	0	0	0	0	0	0	0	0	0	1	0	0	1	0	0	0	0	0	0	0	0	0
17	2007	17	T206688	17a	0	0			0	14	C	C	25	5		55	30	25	55	7	4	57.1	6	0	1	0	0	0	0	0	0	0	0	0	0	0	1	0	0	1	0	0	0	0	0	0	0	0	0
18	2007	17	T206689	17b	0	0			1	14	C	C	28	5		58	30	28	58	7	4	57.1	6	0	1	0	0	0	0	0	0	0	0	0	0	0	1	0	0	1	0	0	0	0	0	0	0	0	0
19	2007	17	T206691	17c	0	0			1	14	C	C	28	5		58	30	28	58	9	4	44.4	5	0	1	0	1	0	0	0	0	0	0	0	0	0	1	0	0	1	0	0	0	0	0	0	0	0	0
20	2007	17	T206692	17d	0	0			1	14	C	C	28	5		58	30	28	58	9	4	44.4	6	0	1	0	0	0	0	0	0	0	0	0	0	0	1	0	0	1	0	0	0	0	0	0	0	0	0
22	2007	17	T960429	17F	0	0	0	0		F	C	C	23	5	15:25:00	53	30	23	53	7	4	57.1	6	0	0	1	1	0	1	0	0	0	0	0	0	0	0	0	0	0	1	1	0	0	0	0	0	0	0
21	2007	17	T960430	17M	0	0	0	0		M	C	C	23	5	15:30:00	53	30	23	53	7	4	57.1	6	0	0	1	1	0	1	0	0	0	0	0	0	0	0	0	0	0	1	1	0	0	0	0	0	0	0
23	2007	20	T206414	20a	0	0			1	7	C	C	23	5		53	30	23	53	9	6	66.7	6	0	1	1	0	0	0	0	0	0	0	0	0	0	1	0	0	0	0	0	0	0	0	0	0	0	1
24	2007	20	T206415	20b	0	0			1	7	C	C	23	5		53	30	23	53	9	6	66.7	5	0	1	1	0	0	0	0	0	0	0	0	0	0	1	0	0	0	0	0	0	0	0	0	0	0	1
25	2007	20	T206416	20c	0	0			1	7	C	C	23	5		53	30	23	53	9	6	66.7	5	0	1	1	0	0	0	0	0	0	0	0	0	0	1	0	0	0	0	0	0	0	0	0	0	0	1
26	2007	20	T206417	20d	0	0			1	7	C	C	23	5		53	30	23	53	9	6	66.7	5	0	1	1	0	0	0	0	0	0	0	0	0	0	1	0	0	0	0	0	0	0	0	1	0	0	0
27	2007	20	T206414	20a	0	0			1	14	C	C	28	5		58	30	28	58	9	6	66.7	5	0	1	1	0	0	0	0	0	0	0	0	0	0	1	0	0	0	0	0	0	0	0	0	0	0	1
28	2007	20	T206415	20b	0	0			1	14	C	C	23	5		53	30	23	53	9	6	66.7	5	0	1	1	0	0	0	0	0	0	0	0	0	0	1	0	0	0	0	0	0	0	0	0	0	0	1
29	2007	20	T206416	20c	0	0			1	14	C	C	23	5		53	30	23	53	9	6	66.7	5	0	1	1	0	0	0	0	0	0	0	0	0	0	1	0	0	0	0	0	0	0	0	0	0	0	1
30	2007	20	T206417	20d	0	0			1	14	C	C	23	5		53	30	23	53	9	6	66.7	5	0	1	1	0	0	0	0	0	0	0	0	0	0	1	0	0	0	0	0	0	0	0	1	0	0	0
31	2007	20	P361841	20F	0	0	0	0		F	C	C	15	5	13:40:00	45	30	15	45	9	6	66.7	5	0	0	1	0	0	1	0	0	0	0	0	0	0	0	0	0	0	1	0	0	0	0	0	0	0	0
32	2007	20	T206823	20M	0	0	0	0		M	C	C	22	5	14:35:00	52	30	22	52	9	6	66.7	6	0	0	1	0	1	1	0	0	0	0	0	0	0	0	0	0	0	1	0	0	0	0	0	0	0	0
33	2007	21	T206651	21a	0	0			1	7	C	C	27	5		57	30	27	57	9	4	44.4	7	0	1	1	0	1	0	0	0	0	0	0	0	0	1	0	0	1	0	1	0	0	0	0	0	0	0
34	2007	21	T206652	21b	0	0			1	7	C	C	27	5		57	30	27	57	9	4	44.4	5	0	0	1	0	1	0	0	0	0	0	0	0	0	1	0	0	1	0	1	0	0	0	0	0	0	0
35	2007	21	T206651	21a	0	0			1	14	C	C	23	5		53	30	23	53	9	4	44.4	6	0	1	1	0	1	0	0	0	0	0	0	0	0	1	0	0	1	0	0	0	0	0	0	0	0	0
36	2007	21	T206652	21b	0	0			1	14	C	C	27	5		57	30	27	57	9	4	44.4	4	0	0	1	0	1	0	0	0	0	0	0	0	0	0	0	0	1	0	1	0	0	0	0	0	0	0
37	2007	21	T206671	21F	0	0	0	0		F	C	C	19	5	21:35:00	49	30	19	49	9	4	44.4	3	0	0	0	1	0	0	0	0	0	0	0	0	0	0	0	0	0	0	1	0	1	0	0	0	0	0
38	2007	21	P885686	21M	0	0	0	0		M	C	C	24	5	22:40:00	54	30	24	54	9	4	44.4	6	0	0	0	1	0	0	0	0	0	0	0	0	0	0	0	0	0	1	1	0	1	0	0	0	0	0
39	2007	22	T206578	22a	0	0			1	7	C	C	26	5		56	29	27	56	11	11	100	4	0	0	1	0	0	0	0	0	0	0	0	0	0	1	0	0	1	0	0	0	0	0	0	0	0	0
40	2007	22	T206580	22b	0	0			1	7	C	C				30	29	1	30	11	11	100	3	0	0	1	0	0	0	0	0	0	0	0	0	0	1	0	0	0	0	0	0	0	0	0	0	0	0
41	2007	22	T206578	22a	0	0			1	14	C	C	27	5		57	29	28	57	11	11	100	3	0	0	1	0	0	0	0	0	0	0	0	0	0	1	0	0	0	0	0	0	0	0	0	0	0	0
42	2007	22	T206580	22b	0	0			1	14	C	C				30	29	1	30	11	11	100	4	0	0	1	1	0	0	0	0	0	0	0	0	0	1	0	0	0	0	0	0	0	0	0	0	0	0
43	2007	22	T206584	22F	1	1	1	1		F	C	C	18	5	16:30:00	48	29	19	48	11	11	100	4	0	0	0	1	0	1	0	0	0	0	0	0	0	0	0	0	0	1	0	0	0	0	0	0	0	0
44	2007	22	N992721	22M	0	0	0	0		M	C	C	18	5	16:45:00	48	29	19	48	11	11	100	2	0	0	0	0	0	1	0	0	0	0	0	0	0	0	0	0	0	0	0	0	0	0	0	0	0	0
45	2007	23	T960453	23a	0	0			1	7	C	C	1	6		62	35	27	62	8	6	75	10	0	1	0	0	0	0	0	0	0	0	0	0	0	1	0	0	1	0	0	0	0	1	0	0	0	0
46	2007	23	T960455	23b	0	0			1	7	C	C	1	6		62	35	27	62	8	6	75	6	0	1	0	0	1	0	0	1	0	0	0	0	0	1	0	0	1	0	0	0	0	0	0	0	0	0
47	2007	23	T960456	23c	0	0			1	7	C	C	1	6		62	35	27	62	8	6	75	5	0	1	0	0	0	0	0	0	0	0	0	0	0	1	0	0	1	0	1	0	0	0	0	0	0	0
48	2007	23	T960453	23a	0	0			1	14	C	C	26	5		56	35	21	56	8	6	75	10	0	1	1	0	1	0	0	1	0	0	0	0	0	1	0	0	1	0	0	0	0	0	0	0	0	0
49	2007	23	T960455	23b	0	0			1	14	C	C	1	6		62	35	27	62	8	6	75	5	0	1	0	0	1	0	0	0	0	0	0	0	0	1	0	0	1	0	0	0	0	0	0	0	0	0
50	2007	23	T960456	23c	0	0			1	14	C	C	1	6		62	35	27	62	8	6	75	9	0	1	0	0	1	0	0	0	0	0	0	0	1	1	0	0	1	0	1	0	0	0	0	0	0	0
51	2007	23	T960462	23F	0	0	0	0		F	C	C	26	5	13:05:00	56	35	21	56	8	6	75	4	0	0	0	1	0	0	0	0	0	0	0	0	0	0	0	0	0	0	1	0	1	0	0	0	0	0
52	2007	23	T206729	23M	0	0	0	0		M	C	C	25	5	13:10:00	55	35	20	55	8	6	75	7	0	0	1	1	0	1	0	0	0	0	0	0	0	0	0	0	1	1	1	0	1	0	0	0	0	0
53	2007	27	T206518	27a	0	0			1	7	C	C	25	5		55	35	20	55	11	4	36.4	5	0	1	0	0	1	0	0	0	0	0	0	0	0	1	0	0	0	0	1	0	0	0	0	0	0	0
54	2007	27	T206519	27b	0	0			1	7	C	C	25	5		55	35	20	55	11	4	36.4	4	0	1	0	0	1	0	0	0	0	0	0	0	0	1	0	0	0	0	0	0	0	0	1	0	0	0
55	2007	27	T206518	27a	0	0			1	14	C	C	1	6		62	35	27	62	11	4	36.4	4	0	1	0	0	1	0	0	0	0	0	0	0	0	1	0	0	0	0	1	0	0	0	0	0	0	0
56	2007	27	T206519	27b	1	1			1	14	C	C	25	5		55	35	20	55	11	4	36.4	4	0	1	0	0	1	0	0	0	0	0	0	0	0	1	0	0	0	0	0	0	0	0	1	0	0	0
57	2007	27	R442752	27F	1	0	1	0		F	C	C	17	5	12:30:00	47	35	12	47	11	4	36.4	4	0	0	0	0	0	1	0	0	0	1	0	0	0	0	0	0	0	1	0	0	1	0	0	0	0	0
58	2007	27	T960458	27M	0	0	0	0		M	C	C	24	5	16:35:00	54	35	19	54	11	4	36.4	3	0	0	0	1	0	1	0	0	0	0	0	0	0	0	0	0	0	1	0	0	0	0	0	0	0	0
59	2007	33	T206646	33a	0	0			1	7	C	C				30	30		30	10	1	10	2	0	0	0	0	0	0	0	0	0	0	0	0	0	0	0	0	1	0	1	0	0	0	0	0	0	0
60	2007	33	T206646	33a	0	0			1	14	C	C	25	5		55	30	25	55	10	1	10	4	0	0	0	0	1	0	0	0	0	0	0	0	0	1	0	0	1	0	1	0	0	0	0	0	0	0
61	2007	33	T206639	33F	0	0	0	0		F	C	C	19	5	16:25:00	49	30	19	49	10	1	10	6	0	0	0	1	0	1	0	0	0	0	0	0	0	0	0	0	1	1	1	0	1	0	0	0	0	0
62	2007	33	T960466	33M	0	0	0	0		M	C	C	27	5	11:55:00	57	30	27	57	10	1	10	4	0	0	0	1	0	1	0	0	0	0	0	0	0	0	0	0	0	0	1	0	1	0	0	0	0	0
63	2007	41	T206634	41a	0	0			1	7	C	C	27	5		57	29	28	57	10	9	90	2	0	1	0	0	1	0	0	0	0	0	0	0	0	0	0	0	0	0	0	0	0	0	0	0	0	0
64	2007	41	T206635	41b	0	0			1	7	C	C	27	5		57	29	28	57	10	9	90	4	0	0	0	0	1	0	0	0	0	0	0	0	0	0	0	0	1	0	1	0	0	0	0	0	0	0
65	2007	41	T206637	41c	0	0			1	7	C	C	27	5		57	29	28	57	10	9	90	4	0	0	0	0	1	0	0	0	0	0	0	0	0	0	0	0	1	0	1	0	0	0	0	0	0	0
66	2007	41	T206638	41d	0	0			1	7	C	C	27	5		57	29	28	57	10	9	90	5	0	0	0	0	1	0	0	0	0	0	0	0	0	0	0	0	1	0	1	0	0	0	0	0	0	0
67	2007	41	T206634	41a	0	0			1	14	C	C				30	29	1	30	10	9	90	2	0	1	0	0	1	0	0	0	0	0	0	0	0	0	0	0	0	0	0	0	0	0	0	0	0	0
68	2007	41	T206635	41b	0	0			1	14	C	C	27	5		57	29	28	57	10	9	90	4	0	0	0	0	1	0	0	0	0	0	0	0	0	0	0	0	1	0	1	0	0	0	0	0	0	0
69	2007	41	T206637	41c	0	0			1	14	C	C	27	5		57	29	28	57	10	9	90	4	0	0	0	0	1	0	0	0	0	0	0	0	0	0	0	0	1	0	1	0	0	0	0	0	0	0
70	2007	41	T206638	41d	0	0			1	14	C	C	27	5		57	29	28	57	10	9	90	4	0	0	0	0	1	0	0	0	0	0	0	0	0	0	0	0	1	0	1	0	0	0	0	0	0	0
71	2007	41	T206840	41F	1	1	1	1		F	C	C	21	5	22:05:00	51	29	22	51	10	9	90	4	0	0	0	1	0	1	0	0	0	0	0	0	0	0	0	0	0	0	1	0	1	0	0	0	0	0
72	2007	41	T206841	41M	0	0	0	0		M	C	C	21	5	22:10:00	51	29	22	51	10	9	90	5	0	0	0	1	0	1	0	0	0	0	1	0	0	0	0	0	0	0	1	0	1	0	0	0	0	0
73	2007	42	T960468	42a	0	0			1	7	C	C	1	6		62	39	23	62	9	8	88.9	3	0	0	0	0	1	0	0	0	0	0	0	0	0	0	0	0	1	0	1	0	0	0	0	0	0	0
74	2007	42	T960472	42b	0	0			1	7	C	C	1	6		62	39	23	62	9	8	88.9	3	0	0	1	0	1	0	0	0	0	0	0	0	0	0	0	0	1	0	0	0	0	0	0	0	0	0
75	2007	42	T960468	42a	0	0			1	14	C	C	27	5		57	39	18	57	9	8	88.9	4	0	0	1	0	1	0	0	0	0	0	0	0	0	0	0	0	1	0	1	0	0	0	0	0	0	0
76	2007	42	T960472	42b	0	0			1	14	C	C	1	6		62	39	23	62	9	8	88.9	3	0	0	1	0	1	0	0	0	0	0	0	0	0	0	0	0	1	0	0	0	0	0	0	0	0	0
77	2007	42	T205763	42F	1	1	1	1		F	C	C	31	5	11:25:00	61	39	22	61	9	8	88.9	3	0	0	0	1	0	1	0	0	0	0	0	0	0	0	0	0	0	0	1	0	0	0	0	0	0	0
78	2007	42	T960474	42M	1	1	1	1		M	C	C	29	5	10:45:00	59	39	20	59	9	8	88.9	3	0	0	0	1	0	1	0	0	0	0	0	0	0	0	0	0	0	0	1	0	0	0	0	0	0	0
79	2007	12b	T206653	12ba	0	0			1	7	C	C	27	5		57	30	27	57	7	7	100	3	0	1	1	0	1	0	0	0	0	0	0	0	0	0	0	0	0	0	0	0	0	0	0	0	0	0
80	2007	12b	T206655	12bb	0	0			1	7	C	C	27	5		57	30	27	57	7	7	100	2	0	0	0	0	1	0	0	0	0	0	0	0	0	0	0	0	0	0	0	1	0	0	0	0	0	0
81	2007	12b	T206656	12bc	0	0			1	7	C	C	27	5		57	30	27	57	7	7	100	2	0	0	0	0	1	0	0	0	0	0	0	0	0	0	0	0	0	0	0	1	0	0	0	0	0	0
82	2007	12b	T206657	12bd	0	0			1	7	C	C	27	5		57	30	27	57	7	7	100	1	0	0	0	0	1	0	0	0	0	0	0	0	0	0	0	0	0	0	0	0	0	0	0	0	0	0
83	2007	12b	T206659	12be	0	0			1	7	C	C	27	5		57	30	27	57	7	7	100	6	0	0	0	0	1	0	0	0	0	0	0	0	0	1	0	0	0	0	0	0	0	0	1	0	0	0
84	2007	12b	T206653	12ba	0	0			1	14	C	C	1	6		62	30	32	62	7	7	100	2	0	0	0	0	1	0	0	0	0	0	0	0	0	0	0	0	0	0	0	1	0	0	0	0	0	0
85	2007	12b	T206655	12bb	0	0			1	14	C	C	27	5		57	30	27	57	7	7	100	3	0	0	0	0	1	0	0	0	0	0	0	0	0	0	0	0	1	0	0	1	0	0	0	0	0	0
86	2007	12b	T206656	12bc	0	0			1	14	C	C	27	5		57	30	27	57	7	7	100	1	0	0	0	0	1	0	0	0	0	0	0	0	0	0	0	0	0	0	0	0	0	0	0	0	0	0
87	2007	12b	T206657	12bd	0	0			1	14	C	C	27	5		57	30	27	57	7	7	100	2	0	0	0	0	1	0	0	0	0	0	0	0	0	0	0	0	0	0	0	0	0	0	0	0	0	0
88	2007	12b	T206659	12be	0	0			1	14	C	C	27	5		57	30	27	57	7	7	100	1	0	0	0	0	1	0	0	0	0	0	0	0	0	0	0	0	0	0	0	0	0	0	0	0	0	0
89	2007	12b	T931169	12bF	1	1	1	1		F	C	C	19	5	12:40:00	49	30	19	49	7	7	100	8	0	0	1	1	0	1	0	0	0	1	1	0	0	0	0	0	0	1	0	0	0	0	0	0	0	0
90	2007	12b	P885487	12bM	1	1	1	1		M	C	C	23	6	10:20:00	84	30	54	84	7	7	100	3	0	0	0	0	0	1	0	0	0	0	0	0	0	0	0	0	1	0	0	0	0	0	0	0	0	0
91	2007	15b	T206270	15ba	0	0			1	7	C	C	20	5		50	30	20	50	9	9	100	8	0	1	0	0	1	0	0	0	0	0	0	0	0	1	0	0	1	0	1	0	0	0	0	0	0	0
92	2007	15b	T206270	15ba	0	0			1	14	C	C	27	5		57	30	27	57	9	9	100	8	0	1	0	0	1	0	0	0	0	0	0	0	0	1	0	0	1	0	1	0	0	0	0	0	0	0
93	2007	15b	T206261	15bF	0	0	0	0		F	C	C	14	5	11:50:00	44	30	14	44	9	9	100	7	0	0	1	1	0	1	0	0	0	0	0	0	0	0	0	0	0	1	1	0	1	0	0	0	0	0
94	2007	15b	A111111	15bM	1	1	1	1		M	C	C	22	5	time not recorded	52	30	22	52	9	9	100	5	0	0	0	1	0	1	0	0	0	0	0	0	0	0	0	0	0	0	1	0	1	0	0	0	0	0
95	2007	A1	T206251	A1a	0	0			1	7	H1	H	20	5		50	23	27	50	9	9	100	4	0	0	0	0	1	0	0	0	0	0	0	0	0	0	0	0	1	0	1	0	0	0	0	0	0	0
96	2007	A1	T206252	A1b	0	0			1	7	H1	H	20	5		50	23	27	50	9	9	100	6	0	1	0	0	1	0	0	0	0	0	0	0	0	0	0	0	1	0	1	0	0	0	0	0	0	0
97	2007	A1	T206253	A1c	0	0			1	7	H1	H	20	5		50	23	27	50	9	9	100	1	0	0	0	0	0	0	0	0	0	0	0	0	0	0	0	0	1	0	0	0	0	0	0	0	0	0
98	2007	A1	T206255	A1d	0	0			1	7	H1	H	20	5		50	23	27	50	9	9	100	2	0	0	0	0	0	0	0	0	0	0	0	0	0	0	0	0	1	0	1	0	0	0	0	0	0	0
99	2007	A1	T206256	A1e	0	0			1	7	H1	H	20	5		50	23	27	50	9	9	100	2	0	1	0	0	0	0	0	0	0	0	0	0	0	0	0	0	1	0	0	0	0	0	0	0	0	0
100	2007	A1	T206257	A1f	0	0			1	7	H1	H	20	5		50	23	27	50	9	9	100	4	0	0	0	0	1	0	0	0	0	0	0	0	0	1	0	0	1	0	1	0	0	0	0	0	0	0
101	2007	A1	T206259	A1g	0	0			1	7	H1	H	20	5		50	23	27	50	9	9	100	6	0	1	0	0	1	0	0	0	0	0	0	0	0	1	0	0	1	0	0	0	0	0	0	0	0	0
102	2007	A1	T206251	A1a	0	0			1	14	H1	H	20	5		50	23	27	50	9	9	100	3	0	0	0	0	1	0	0	0	0	0	0	0	0	0	0	0	1	0	1	0	0	0	0	0	0	0
103	2007	A1	T206252	A1b	0	0			1	14	H1	H	20	5		50	23	27	50	9	9	100	7	1	1	0	0	1	0	0	0	0	0	0	0	0	0	0	0	1	0	1	0	0	0	0	0	0	0
104	2007	A1	T206253	A1c	0	0			1	14	H1	H	20	5		50	23	27	50	9	9	100	2	0	0	0	0	0	0	0	0	0	0	0	0	0	0	0	0	1	0	1	0	0	0	0	0	0	0
105	2007	A1	T206255	A1d	0	0			1	14	H1	H	20	5		50	23	27	50	9	9	100	3	0	0	0	0	1	0	0	0	0	0	0	0	0	0	0	0	1	0	1	0	0	0	0	0	0	0
106	2007	A1	T206256	A1e	0	0			1	14	H1	H	20	5		50	23	27	50	9	9	100	2	0	1	0	0	0	0	0	0	0	0	0	0	0	0	0	0	1	0	0	0	0	0	0	0	0	0
107	2007	A1	T206257	A1f	0	0			1	14	H1	H	20	5		50	23	27	50	9	9	100	4	0	1	0	0	1	0	0	0	0	0	0	0	0	1	0	0	1	0	0	0	0	0	0	0	0	0
108	2007	A1	T206259	A1g	0	0			1	14	H1	H	20	5		50	23	27	50	9	9	100	5	0	1	0	0	1	0	0	0	0	0	0	0	0	1	0	0	1	0	1	0	0	0	0	0	0	0
109	2007	A1	T206291	A1F	0	0	0	0		F	H1	H	15	5	06:05:00	45	23	22	45	9	9	100	6	0	0	1	0	0	1	0	0	0	0	0	0	0	0	0	0	1	1	1	0	1	0	0	0	0	0
110	2007	A1	T960016	A1M	0	0	0	0		M	H1	H	22	5	07:05:00	52	23	29	52	9	9	100	5	0	0	1	0	0	1	0	0	0	0	0	0	0	0	0	0	0	1	1	0	1	0	0	0	0	0
111	2007	A2	T206605	A2a	0	0			1	7	H1	H	27	5		57	30	27	57	10	10	100	1	0	0	0	0	0	0	0	0	0	0	0	0	0	0	0	0	0	0	0	0	0	0	0	0	0	0
112	2007	A2	T206610	A2b	0	0			1	7	H1	H	27	5		57	30	27	57	10	10	100	4	0	0	0	0	0	0	0	0	0	0	0	0	0	1	0	0	1	0	0	0	0	0	0	0	0	0
113	2007	A2	T206612	A2c	0	0			1	7	H1	H	27	5		57	30	27	57	10	10	100	4	0	0	0	0	0	0	0	0	0	0	0	0	0	1	0	0	1	0	0	0	0	0	0	0	0	0
114	2007	A2	T206605	A2a	0	0			1	14	H1	H	20	5		50	30	20	50	10	10	100	4	0	0	0	0	0	0	0	0	0	0	0	0	0	1	0	0	1	0	0	0	0	0	0	0	0	0
115	2007	A2	T206610	A2b	0	0			1	14	H1	H	27	5		57	30	27	57	10	10	100	4	0	0	0	0	0	0	0	0	0	0	0	0	1	1	0	0	1	0	0	0	0	0	0	0	0	0
116	2007	A2	T206612	A2c	0	0			1	14	H1	H	27	5		57	30	27	57	10	10	100	4	0	0	0	0	0	0	0	0	0	0	0	0	0	1	0	0	1	0	0	0	0	0	0	0	0	0
117	2007	A2	T206694	A2F	0	0	0	0		F	H1	H	21	5	06:35:00	51	30	21	51	10	10	100	3	0	0	0	0	0	0	0	0	0	0	0	0	0	0	0	0	0	1	0	0	0	0	0	0	0	0
118	2007	A2	T960460	A2M	1	0	1	0		M	H1	H	25	5	08:10:00	55	30	25	55	10	10	100	4	0	0	0	0	0	0	0	0	0	1	0	0	0	0	0	0	0	0	0	0	1	0	0	0	0	0
119	2007	A3	T206614	A3a	0	0			1	7	H1	H	27	5		57	30	27	57	6	6	100	6	1	1	0	0	0	0	0	0	0	0	0	0	0	1	0	0	1	0	0	0	0	0	0	0	0	0
120	2007	A3	T206616	A3b	0	0			1	7	H1	H	27	5		57	30	27	57	6	6	100	4	0	0	0	0	0	0	0	0	0	0	0	0	0	1	0	0	1	0	0	0	0	0	0	0	0	0
121	2007	A3	T206618	A3c	0	0			1	7	H1	H	27	5		57	30	27	57	6	6	100	5	1	1	0	0	0	0	0	0	0	0	0	0	0	1	0	0	0	0	0	0	0	0	0	0	0	0
122	2007	A3	T206619	A3d	0	0			1	7	H1	H	27	5		57	30	27	57	6	6	100	7	1	1	1	0	1	0	0	0	0	0	0	0	0	1	0	0	0	0	0	0	0	0	0	0	0	0
123	2007	A3	T206614	A3a	0	0			1	14	H1	H	27	5		57	30	27	57	6	6	100	5	1	1	0	0	0	0	0	0	0	0	0	0	0	1	0	0	1	0	0	0	0	0	0	0	0	0
124	2007	A3	T206616	A3b	0	0			1	14	H1	H	27	5		57	30	27	57	6	6	100	5	1	1	0	0	0	0	0	0	0	0	0	0	0	1	0	0	0	0	0	0	0	0	0	0	0	0
125	2007	A3	T206618	A3c	0	0			1	14	H1	H	27	5		57	30	27	57	6	6	100	5	1	1	0	0	0	0	0	0	0	0	0	0	0	1	0	0	0	0	0	0	0	0	0	0	0	0
126	2007	A3	T206619	A3d	0	0			1	14	H1	H	27	5		57	30	27	57	6	6	100	7	1	1	1	0	1	0	0	0	0	0	0	0	0	1	0	0	0	0	0	0	0	0	0	0	0	0
127	2007	A3	T206673	A3F	1	1	1	1		F	H1	H	20	5	08:35:00	50	30	20	50	6	6	100	2	0	0	0	0	0	0	0	0	0	0	0	0	0	0	0	0	0	0	0	0	0	0	0	0	0	0
128	2007	A3	T206672	A3M	1	0	1	0		M	H1	H	20	5	08:30:00	50	30	20	50	6	6	100	2	0	0	0	0	0	0	0	0	0	0	0	0	0	0	0	0	0	0	0	0	0	0	0	0	0	0
129	2007	A5	T206467	A5a	0	0			1	7	H1	H	25	5		55	28	27	55	12	11	91.7	6	0	1	0	0	1	0	0	0	0	0	0	0	0	1	0	0	1	0	0	0	0	0	0	0	0	0
130	2007	A5	T206469	A5b	0	0			1	7	H1	H	25	5		55	28	27	55	12	11	91.7	4	0	1	0	0	1	0	0	0	0	0	0	0	0	1	0	0	1	0	0	0	0	0	0	0	0	0
131	2007	A5	T206467	A5a	0	0			1	14	H1	H	27	5		57	28	29	57	12	11	91.7	5	0	1	0	0	1	0	0	0	0	0	0	0	0	1	0	0	1	0	0	0	0	0	0	0	0	0
132	2007	A5	T206469	A5b	0	0			1	14	H1	H	25	5		55	28	27	55	12	11	91.7	5	0	1	0	0	1	0	0	0	0	0	0	0	0	1	0	0	1	0	0	0	0	0	0	0	0	0
133	2007	A5	T960459	A5F	1	1	1	1		F	H1	H	25	5	07:55:00	55	28	27	55	12	11	91.7	3	0	0	0	0	0	1	0	0	0	0	0	0	0	0	0	0	0	1	1	0	0	0	0	0	0	0
134	2007	A5	T206674	A5M	0	0	0	0		M	H1	H	20	5	10:10:00	50	28	22	50	12	11	91.7	4	0	0	0	0	0	1	0	0	0	0	0	0	0	0	0	0	1	1	1	0	0	0	0	0	0	0
135	2007	A9	T206488	A9a	0	0			1	7	H1	H	25	5		55	29	26	55	10	9	90	4	0	1	1	0	0	0	0	0	0	0	0	0	0	1	0	0	0	0	0	0	0	0	0	0	0	0
136	2007	A9	T206489	A9b	0	0			1	7	H1	H	25	5		55	29	26	55	10	9	90	4	0	1	1	0	0	0	0	0	0	0	0	0	0	1	0	0	0	0	0	0	0	0	0	0	0	0
137	2007	A9	T206490	A9c	0	0			1	7	H1	H	25	5		55	29	26	55	10	9	90	6	0	1	1	0	0	0	0	0	0	0	0	0	0	1	0	0	0	0	0	0	0	0	0	0	0	1
138	2007	A9	T206491	A9d	0	0			1	7	H1	H	25	5		55	29	26	55	10	9	90	5	0	1	1	0	0	0	0	0	0	0	0	0	0	1	0	0	0	0	0	0	0	0	0	0	0	0
139	2007	A9	T206488	A9a	0	0			1	14	H1	H	25	5		55	29	26	55	10	9	90	5	0	1	1	0	0	0	0	0	0	0	0	0	0	1	0	0	0	0	0	0	0	0	0	0	0	0
140	2007	A9	T206489	A9b	0	0			1	14	H1	H	25	5		55	29	26	55	10	9	90	4	0	1	1	0	0	0	0	0	0	0	0	0	0	1	0	0	0	0	0	0	0	0	0	0	0	0
141	2007	A9	T206490	A9c	0	0			1	14	H1	H	25	5		55	29	26	55	10	9	90	5	0	1	1	0	0	0	0	0	0	0	0	0	0	1	0	0	0	0	0	0	0	0	0	0	0	0
142	2007	A9	T206491	A9d	0	0			1	14	H1	H	25	5		55	29	26	55	10	9	90	4	0	1	1	0	0	0	0	0	0	0	0	0	0	1	0	0	0	0	0	0	0	0	0	0	0	0
143	2007	A9	T206486	A9F	1	1	1	1		F	H1	H	17	5	10:55:00	47	29	18	47	10	9	90	8	0	0	1	1	0	0	0	0	0	0	0	0	0	0	0	0	0	1	1	0	0	0	0	0	0	0
144	2007	A9	T960438	A9M	0	0	0	0		M	H1	H	24	5	07:30:00	54	29	25	54	10	9	90	4	0	0	1	1	0	0	0	0	0	0	0	0	0	0	0	0	0	1	0	0	0	0	0	0	0	0
145	2008	17	T961017	17a	0	0			1	7	C	C	29	5	16:00:00	59	39	20	59	7	5	71.4	4	0	0	0	0	0	0	0	0	0	0	0	1	0	0	0	0	1	1	0	0	0	0	0	0	0	0
146	2008	17	T961018	17b	0	0			1	7	C	C	29	5	16:00:00	59	39	20	59	7	5	71.4	4	0	0	0	0	0	0	0	0	0	0	0	1	0	0	0	0	1	1	0	0	0	0	0	0	0	0
147	2008	17	T961019	17c	0	0			1	7	C	C	29	5	16:00:00	59	39	20	59	7	5	71.4	2	0	0	0	0	0	0	0	0	0	0	0	0	0	0	0	0	1	0	0	0	0	0	0	0	0	0
148	2008	17	T961017	17a	0	0			1	14	C	C	29	5	16:00:00	59	39	20	59	7	5	71.4	5	0	0	0	0	0	0	0	0	0	0	0	1	0	0	0	0	1	1	0	0	0	0	0	0	0	0
149	2008	17	T961018	17b	0	0			1	14	C	C	29	5	16:00:00	59	39	20	59	7	5	71.4	4	0	0	0	0	0	0	0	0	0	0	0	1	0	0	0	0	1	1	0	0	0	0	0	0	0	0
150	2008	17	T961019	17c	0	0			1	14	C	C	29	5	16:00:00	59	39	20	59	7	5	71.4	4	0	0	0	0	0	0	1	0	0	0	0	0	0	0	0	0	1	0	0	0	0	0	0	0	0	0
151	2008	17	T961033	17F	1	0	1	0		F	C	C	31	5	13:35:00	61	39	22	61	7	5	71.4	2	0	0	0	0	0	0	0	0	0	0	0	0	0	0	0	0	0	0	0	0	1	0	0	0	0	0
152	2008	17	T961015	17M	1	0	1	0		M	C	C	29	5	15:25:00	59	39	20	59	7	5	71.4	3	0	0	0	0	0	0	0	0	0	0	1	0	0	0	0	0	0	1	0	0	0	0	0	0	0	0
153	2008	26	T960364	26a	0	0			1	7	C	C	24	5	12:30:00	54	35	19	54	6	5	83.3	2	0	0	0	0	0	0	0	0	0	0	0	0	0	0	0	0	0	0	0	1	0	0	0	0	0	0
154	2008	26	T960365	26b	0	0			1	7	C	C	24	5	12:30:00	54	35	19	54	6	5	83.3	4	0	1	0	1	0	0	0	0	0	0	0	0	0	0	0	0	1	0	0	1	0	0	0	0	0	0
155	2008	26	T960371	26c	0	0			1	7	C	C	24	5	12:30:00	54	35	19	54	6	5	83.3	5	0	0	0	0	0	0	0	0	0	0	0	0	1	1	1	0	1	0	0	0	0	0	0	0	0	0
156	2008	26	T960364	26a	0	0			1	14	C	C	29	5	16:00:00	59	35	24	59	6	5	83.3	5	0	1	0	1	0	0	0	0	0	0	0	0	0	0	0	0	1	0	0	0	0	0	0	0	0	0
157	2008	26	T960365	26b	0	0			0	14	C	C	24	5	12:30:00	54	35	19	54	6	5	83.3	6	0	0	0	0	0	0	0	0	0	1	1	0	0	0	0	0	1	0	0	1	0	0	0	1	0	0
158	2008	26	T960371	26c	0	0			1	14	C	C	24	5	12:30:00	54	35	19	54	6	5	83.3	4	0	0	0	0	0	0	0	0	0	1	1	0	0	0	1	0	1	0	0	0	0	0	0	0	0	0
160	2008	26	T960422	26F	1	0	1	0		F	C	C	2	6	17:00:00	63	35	28	63	6	5	83.3	4	0	0	0	0	0	0	0	0	0	0	0	0	0	1	0	0	0	1	0	0	0	0	0	0	0	0
159	2008	26	T960428	26M	1	1	1	1		M	C	C	31	5	12:10:00	61	35	26	61	6	5	83.3	4	0	0	0	0	0	0	0	0	0	0	0	0	0	1	0	0	0	1	0	0	0	0	0	0	0	0
161	2008	31	T961173	31a	0	0			1	7	C	C	27	5	12:50:00	57	26	31	57	11	9	81.8	3	0	0	0	0	0	0	0	0	0	0	0	1	0	0	0	0	1	0	0	0	0	0	0	0	0	0
162	2008	31	T961175	31b	0	0			1	7	C	C	27	5	12:50:00	57	26	31	57	11	9	81.8	4	0	0	0	0	0	0	0	0	0	0	0	0	0	0	0	0	1	0	0	0	0	0	0	0	0	0
163	2008	31	T961173	31a	0	0			1	14	C	C	24	5	12:30:00	54	26	28	54	11	9	81.8	5	0	0	0	0	0	0	0	0	0	0	0	1	0	0	0	0	1	0	0	0	0	0	0	0	0	0
164	2008	31	T961175	31b	0	0			1	14	C	C	27	5	12:50:00	57	26	31	57	11	9	81.8	4	0	0	0	0	0	0	0	0	0	0	0	1	0	0	0	0	1	0	0	0	0	0	0	0	0	0
165	2008	31	T205680	31F	1	0	1	0		F	C	C	29	5	15:40:00	59	26	33	59	11	9	81.8	2	0	0	0	0	0	0	0	0	0	0	0	0	0	1	0	0	0	1	0	0	0	0	0	0	0	0
166	2008	31	T206431	31M	1	1	1	1		M	C	C	4	6	15:25:00	65	26	39	65	11	9	81.8	3	0	0	0	0	0	0	0	0	0	0	0	0	0	1	0	0	0	1	0	0	0	0	0	0	0	0
167	2008	12a	T961040	12aa	0	0			1	7	C	C	2	6	13:50:00	63	31	32	63	7	5	71.4	7	0	1	1	0	0	0	0	0	0	0	0	0	0	0	0	0	1	1	0	1	0	0	0	0	1	0
168	2008	12a	T961041	12ab	0	0			1	7	C	C	2	6	13:50:00	63	31	32	63	7	5	71.4	7	0	1	1	0	0	0	0	0	0	0	0	0	0	0	0	0	1	1	0	1	0	0	0	0	1	0
169	2008	12a	T961042	12ac	0	0			1	7	C	C	2	6	13:50:00	63	31	32	63	7	5	71.4	5	0	0	1	0	0	0	0	0	0	0	0	0	0	0	0	0	0	1	0	1	0	0	0	0	1	0
170	2008	12a	T961043	12ad	0	0			1	7	C	C	2	6	13:50:00	63	31	32	63	7	5	71.4	6	0	0	1	0	0	0	0	0	0	0	0	0	0	0	0	1	1	1	0	1	0	0	0	0	0	0
171	2008	12a	T961044	12ae	0	0			1	7	C	C	2	6	13:50:00	63	31	32	63	7	5	71.4	5	0	1	1	0	0	0	0	0	0	0	0	0	0	0	0	0	1	1	0	0	0	0	0	0	0	0
172	2008	12a	T961040	12aa	0	0			1	14	C	C	27	5	12:50:00	88	31	57	88	7	5	71.4	7	0	1	1	0	1	0	0	0	0	0	0	0	0	0	0	0	1	1	0	1	0	0	0	0	0	0
173	2008	12a	T961041	12ab	0	0			1	14	C	C	2	6	13:50:00	63	31	32	63	7	5	71.4	8	0	1	1	0	1	0	0	0	0	0	0	0	0	0	0	0	1	1	0	1	0	0	0	0	1	0
174	2008	12a	T961042	12ac	0	0			1	14	C	C	2	6	13:50:00	63	31	32	63	7	5	71.4	5	0	0	1	0	1	0	0	0	0	0	0	0	0	0	0	0	0	1	0	1	0	0	0	0	0	0
175	2008	12a	T961043	12ad	0	0			1	14	C	C	2	6	13:50:00	63	31	32	63	7	5	71.4	8	0	1	1	0	1	0	0	0	0	0	0	0	0	0	0	0	1	1	0	1	0	0	0	0	0	0
176	2008	12a	T961044	12ae	0	0			1	14	C	C	2	6	13:50:00	63	31	32	63	7	5	71.4	8	0	1	1	0	1	0	0	0	0	0	0	0	0	0	0	0	1	1	0	1	0	0	0	0	0	0
177	2008	12a	T206670	12aF	1	0	1	0		F	C	C	3	6	16:15:00	64	31	33	64	7	5	71.4	3	0	0	0	0	0	0	0	0	0	0	0	0	0	1	0	0	0	1	0	0	0	0	0	0	0	0
178	2008	12a	T961062	12aM	1	1	1	1		M	C	C	3	6	16:25:00	64	31	33	64	7	5	71.4	3	0	0	0	0	0	0	0	0	0	0	0	0	0	1	0	0	0	1	0	0	0	0	0	0	0	0
179	2008	A10	T960253	A10a	0	0			1	7	H1	H	21	5	09:25:00	51	25	26	51	10	10	100	6	0	0	0	1	0	0	0	0	0	0	0	0	0	0	0	0	1	0	0	0	0	0	0	0	0	0
180	2008	A10	T960255	A10b	0	0			1	7	H1	H	21	5	09:25:00	51	25	26	51	10	10	100	4	0	0	0	1	0	0	0	0	0	0	0	0	0	0	0	0	1	0	0	0	0	0	0	0	0	0
181	2008	A10	T960256	A10c	0	0			1	7	H1	H	21	5	09:25:00	51	25	26	51	10	10	100	2	0	0	0	0	0	0	0	0	0	0	0	0	0	0	0	0	1	0	0	0	0	0	0	0	0	0
182	2008	A10	T960290	A10d	0	0			1	7	H1	H	21	5	09:25:00	51	25	26	51	10	10	100	7	0	1	1	1	1	0	0	0	0	0	0	0	0	0	0	0	1	0	0	1	0	0	0	0	0	0
183	2008	A10	T960253	A10a	0	0			1	14	H1	H	2	6	13:50:00	63	25	38	63	10	10	100	3	0	0	0	1	0	0	0	0	0	0	0	0	0	0	0	0	1	0	0	0	0	0	0	0	0	0
184	2008	A10	T960255	A10b	0	0			1	14	H1	H	21	5	09:25:00	51	25	26	51	10	10	100	4	0	0	0	1	0	0	0	0	0	0	0	0	0	0	0	0	1	0	0	0	0	0	0	0	0	0
185	2008	A10	T960256	A10c	0	0			1	14	H1	H	21	5	09:25:00	51	25	26	51	10	10	100	5	0	1	0	0	0	0	0	0	0	0	1	0	0	0	0	0	1	0	0	1	0	0	0	0	0	0
186	2008	A10	T960290	A10d	0	0			1	14	H1	H	21	5	09:25:00	51	25	26	51	10	10	100	3	0	0	0	1	0	0	0	0	0	0	0	0	0	0	0	0	1	0	0	0	0	0	0	0	0	0
187	2008	A10	T960250	A10F	1	0	1	0		F	H1	H	21	5	09:10:00	51	25	26	51	10	10	100	8	0	0	1	1	0	1	0	0	0	0	0	0	0	1	0	0	0	1	0	1	1	0	0	0	0	0
188	2008	A10	T206831	A10M	0	0	0	0		M	H1	H	25	5	10:15:00	55	25	30	55	10	10	100	10	0	0	1	1	0	1	0	0	0	0	0	0	0	1	0	0	0	1	0	1	1	0	0	1	0	0
189	2008	A2	T960321	A2a	0	0			1	7	H1	H	23	5	08:25:00	53	29	24	53	8	7	87.5	2	0	0	0	0	0	0	0	0	0	0	0	1	0	0	0	0	1	0	0	0	0	0	0	0	0	0
190	2008	A2	T960322	A2b	0	0			1	7	H1	H	23	5	08:25:00	53	29	24	53	8	7	87.5	8	1	0	0	0	1	0	1	0	0	0	0	1	0	0	0	0	1	1	0	0	0	0	0	0	0	0
191	2008	A2	T960326	A2c	0	0			1	7	H1	H	23	5	08:25:00	53	29	24	53	8	7	87.5	8	1	0	0	0	0	0	1	0	0	0	0	1	0	0	0	0	1	1	0	0	0	0	0	0	0	0
192	2008	A2	T960362	A2d	0	0			1	7	H1	H	23	5	08:25:00	53	29	24	53	8	7	87.5	15	1	0	0	0	1	0	1	0	0	0	0	1	0	0	0	0	1	1	0	0	0	0	0	0	0	0
193	2008	A2	T960321	A2a	0	0			1	14	H1	H	21	5	09:25:00	51	29	22	51	8	7	87.5	6	0	0	0	0	0	0	1	0	0	0	0	0	0	0	0	0	1	0	0	0	0	0	0	0	0	0
194	2008	A2	T960322	A2b	0	0			1	14	H1	H	23	5	08:25:00	53	29	24	53	8	7	87.5	5	1	0	0	0	0	0	0	0	0	0	0	1	0	0	0	0	1	1	0	0	0	0	0	0	0	0
195	2008	A2	T960326	A2c	0	0			1	14	H1	H	23	5	08:25:00	53	29	24	53	8	7	87.5	11	1	0	0	0	1	0	1	0	0	0	0	1	0	0	0	0	1	1	0	0	0	0	0	0	0	0
196	2008	A2	T960362	A2d	0	0			1	14	H1	H	23	5	08:25:00	53	29	24	53	8	7	87.5	4	0	0	0	0	0	0	1	0	0	0	0	1	0	0	0	0	1	1	0	0	0	0	0	0	0	0
197	2008	A2	T470633	A2F	0	0	0	0		F	H1	H	31	5	08:00:00	61	29	32	61	8	7	87.5	8	0	0	1	1	0	1	0	0	0	0	0	0	0	0	0	0	0	0	0	1	0	0	0	0	0	0
198	2008	A2	T960460	A2M	1	0	1	0		M	H1	H	30	5	10:15:00	60	29	31	60	8	7	87.5	8	0	0	1	1	0	1	0	0	0	0	0	0	0	0	0	0	0	0	0	1	0	0	0	0	0	0
199	2008	A4	T960398	A4a	0	0			1	7	H1	H	25	5	09:40:00	55	26	29	55	10	6	60	7	0	1	1	0	1	0	0	0	0	0	0	0	0	0	0	0	0	1	0	0	0	0	0	0	0	0
200	2008	A4	T960399	A4b	0	0			1	7	H1	H	25	5	09:40:00	55	26	29	55	10	6	60	7	0	0	0	0	1	0	0	0	0	0	0	0	0	0	0	0	0	1	0	0	0	0	0	0	1	0
201	2008	A4	T960398	A4a	0	0			1	14	H1	H	23	5	08:25:00	53	26	27	53	10	6	60	10	0	1	1	0	1	0	0	0	0	0	0	0	0	0	0	0	0	1	0	0	0	0	0	1	0	0
202	2008	A4	T960399	A4b	0	0			1	14	H1	H	25	5	09:40:00	55	26	29	55	10	6	60	6	0	0	0	0	1	0	0	0	0	0	0	0	0	0	0	0	0	1	0	0	0	0	0	0	0	0
203	2008	A4	T206673	A4F	1	1	1	1		F	H1	H	26	5	10:55:00	56	26	30	56	10	6	60	3	0	0	0	0	0	0	0	0	0	0	0	0	0	1	0	0	0	1	0	0	0	0	0	0	0	0
204	2008	A4	T961037	A4M	1	0	1	0		M	H1	H	2	6	12:10:00	63	26	37	63	10	6	60	4	0	0	0	0	0	0	0	0	0	0	0	0	0	1	0	0	0	1	0	1	0	0	0	0	0	0
205	2008	A5	T960357	A5a	0	0			1	7	H1	H	24	5	08:00:00	54	16	38	54	14	8	57.1	3	0	0	0	0	0	0	0	0	0	0	0	1	0	0	0	0	1	0	0	0	0	0	0	0	0	0
206	2008	A5	T960358	A5b	0	0			1	7	H1	H	24	5	08:00:00	54	16	38	54	14	8	57.1	3	0	0	0	0	0	0	0	0	0	0	0	1	0	0	0	0	1	0	0	0	0	0	0	0	0	0
207	2008	A5	T960359	A5c	0	0			1	7	H1	H	24	5	08:00:00	54	16	38	54	14	8	57.1	3	0	0	0	0	0	0	0	0	0	0	0	1	0	0	0	0	1	0	0	0	0	0	0	0	0	0
208	2008	A5	T960360	A5d	0	0			1	7	H1	H	24	5	08:00:00	54	16	38	54	14	8	57.1	4	0	0	0	0	0	0	0	0	0	0	0	0	0	0	0	0	1	1	0	0	0	0	0	0	0	0
209	2008	A5	T960361	A5e	0	0			1	7	H1	H	24	5	08:00:00	54	16	38	54	14	8	57.1	2	0	0	0	0	0	0	0	0	0	0	0	0	0	0	0	0	1	0	0	0	0	0	0	0	0	0
210	2008	A5	T960357	A5a	0	0			1	14	H1	H	25	5	09:40:00	55	16	39	55	14	8	57.1	3	0	0	0	0	0	0	0	0	0	0	0	0	0	0	0	0	1	0	0	0	0	0	0	0	0	0
211	2008	A5	T960358	A5b	0	0			1	14	H1	H	24	5	08:00:00	54	16	38	54	14	8	57.1	3	0	0	0	0	0	0	0	0	0	0	0	0	0	0	0	0	1	0	0	0	0	0	0	0	0	0
212	2008	A5	T960359	A5c	0	0			1	14	H1	H	24	5	08:00:00	54	16	38	54	14	8	57.1	3	0	0	0	0	0	0	0	0	0	0	0	0	0	0	0	0	1	0	0	0	0	0	0	0	0	0
213	2008	A5	T960360	A5d	0	0			0	14	H1	H	24	5	08:00:00	54	16	38	54	14	8	57.1	2	0	0	0	0	0	0	0	0	0	0	0	0	0	0	0	0	1	0	0	0	0	0	0	0	0	0
214	2008	A5	T960361	A5e	0	0			1	14	H1	H	24	5	08:00:00	54	16	38	54	14	8	57.1	2	0	0	0	0	0	0	0	0	0	0	0	0	0	0	0	0	1	0	0	0	0	0	0	0	0	0
216	2008	A5	T961065	A5F	1	0	1	0		F	H1	H	3	6	20:25:00	64	16	48	64	14	8	57.1	3	0	0	0	0	1	0	0	0	0	0	0	0	0	0	0	0	0	1	0	0	0	0	0	0	0	0
215	2008	A5	T206672	A5M	1	0	1	0		M	H1	H	26	5	11:30:00	56	16	40	56	14	8	57.1	5	0	0	0	0	1	0	0	0	0	0	0	1	0	0	0	0	0	1	0	0	0	0	0	0	0	0
217	2008	B12	T960282	B12a	0	0			1	7	H2	H	22	5	11:00:00	52	31	21	52	9	1	11.1	6	0	0	0	0	0	1	0	0	0	0	0	1	0	0	0	0	1	0	0	0	0	0	0	0	0	0
218	2008	B12	T960287	B12b	0	0			1	7	H2	H	22	5	11:00:00	52	31	21	52	9	1	11.1	5	0	0	0	0	0	0	0	0	0	0	0	1	0	0	0	0	1	0	0	0	0	0	0	0	0	0
219	2008	B12	T960288	B12c	0	0			1	7	H2	H	22	5	11:00:00	52	31	21	52	9	1	11.1	3	0	0	0	0	0	0	0	0	0	0	0	0	0	0	0	0	1	0	0	0	0	0	0	0	0	0
220	2008	B12	T960282	B12a	0	0			1	14	H2	H	24	5	08:00:00	54	31	23	54	9	1	11.1	3	0	0	0	0	0	0	0	0	0	0	0	1	0	0	0	0	1	0	0	0	0	0	0	0	0	0
221	2008	B12	T960287	B12b	0	0			1	14	H2	H	22	5	11:00:00	52	31	21	52	9	1	11.1	2	0	0	0	0	0	0	0	0	0	0	0	0	0	0	0	0	1	0	0	0	0	0	0	0	0	0
222	2008	B12	T960288	B12c	0	0			1	14	H2	H	22	5	11:00:00	52	31	21	52	9	1	11.1	4	0	0	0	0	0	0	0	0	0	0	0	0	0	0	0	0	1	1	0	0	0	0	0	0	0	0
224	2008	B12	T960278	B12F	1	0	1	0		F	H2	H	22	5	11:00:00	52	31	21	52	9	1	11.1	4	0	0	0	0	0	0	0	1	0	0	0	0	0	0	0	0	0	1	0	0	0	0	0	0	0	0
223	2008	B12	T960354	B12M	1	0	1	0		M	H2	H	24	5	11:15:00	54	31	23	54	9	1	11.1	3	0	0	0	0	0	0	0	1	0	0	0	0	0	0	0	0	0	0	0	0	0	0	0	0	0	0
225	2008	B6	T961005	B6a	0	0			0	7	H2	H	28	5	11:00:00	58	30	28	58	11	3	27.3	8	0	1	1	0	1	0	0	0	0	0	0	1	0	0	0	0	1	1	0	0	1	0	0	0	0	0
226	2008	B6	T961007	B6b	0	0			0	7	H2	H	28	5	11:00:00	58	30	28	58	11	3	27.3	6	0	0	0	0	1	0	0	0	0	0	0	1	0	0	1	0	1	1	0	0	0	0	0	0	0	0
227	2008	B6	T961005	B6a	0	0			0	14	H2	H	22	5	11:00:00	52	30	22	52	11	3	27.3	12	0	1	1	0	1	0	1	1	0	0	0	1	0	0	0	0	1	1	0	0	0	0	0	0	0	0
228	2008	B6	T961007	B6b	0	0			0	14	H2	H	28	5	11:00:00	58	30	28	58	11	3	27.3	5	0	0	0	0	1	0	0	0	0	0	0	1	0	0	0	0	1	1	0	0	0	0	0	0	0	0
229	2008	B6	T960461	B6F	1	0	1	0		F	H2	H	4	6	11:00:00	65	30	35	65	11	11	100	4	0	0	0	0	0	0	0	0	0	0	0	0	0	1	0	0	0	1	0	1	0	0	0	0	0	0
230	2008	B6	T961013	B6M	1	0	1	0		M	H2	H	29	5	10:30:00	59	30	29	59	11	11	100	3	0	0	0	0	0	0	0	0	0	0	0	0	0	1	0	0	0	1	0	0	0	0	0	0	0	0
[truncated: 29 more columns]
