# Supplementary material for: Life history correlates of fecal bacterial species richness in a wild population of the blue tit Cyanistes caeruleus
Source: Ecol Evol. 2015 Jan 22;5(4):821–35. doi: 10.1002/ece3.1384 (PMC4338966; doi:10.1002/ece3.1384)
Supplement: Supplementary file 2 [file ece30005-0821-sd2.csv]

Ref	YearS	BoxNo	RingNo	AliveIn2008	AliveIn2009	Surv1Yr	Surv2yrs	Sex	BoxSex	Wood3	Mass	Head.Bill	RightWing	DayM	MonthM	TimeM	HourM	DateMApril	Egg1stDate	DaysAfter1stEgg	NumFledged	pcClutchFledged	TotBands	X1	X2	X3	X4	X5	X6	X7	X8	X9	X10	X11	X12	X13	X14	X15	X16	X17	X18	X19	X20	X21	X22	X23	X24	X25	X26
1	2007	33	T960466	0	0	0	0	M	33M	C	10.7	24.8	63.5	17	5	30/12/1899 12:30:00	12	47	30	17	1	10	4	0	0	0	1	0	1	0	0	0	0	0	0	0	0	0	0	0	0	1	0	1	0	0	0	0	0
2	2007	41	T206840	1	1	1	1	F	41F	C	11.9	26.35	63.5	24	5	30/12/1899 16:35:00	17	54	29	25	9	90	4	0	0	0	1	0	1	0	0	0	0	0	0	0	0	0	0	0	0	1	0	1	0	0	0	0	0
3	2007	41	T206841	0	0	0	0	M	41M	C	11	26.1	65	19	5	30/12/1899 16:25:00	16	49	29	20	9	90	5	0	0	0	1	0	1	0	0	0	0	1	0	0	0	0	0	0	0	1	0	1	0	0	0	0	0
4	2007	15b	A111111	1	1	1	1	M	15bM	C									30		9	100	5	0	0	0	1	0	1	0	0	0	0	0	0	0	0	0	0	0	0	1	0	1	0	0	0	0	0
5	2007	42	T960474	1	1	1	1	M	42M	C	10.8	25.5	63	21	5	30/12/1899 22:05:00	22	51	39	12	8	88.88888889	3	0	0	0	1	0	1	0	0	0	0	0	0	0	0	0	0	0	0	1	0	0	0	0	0	0	0
6	2007	42	T205763	1	1	1	1	F	42F	C	10.3	24.55	59	27	5	30/12/1899 11:55:00	12	57	39	18	8	88.88888889	3	0	0	0	1	0	1	0	0	0	0	0	0	0	0	0	0	0	0	1	0	0	0	0	0	0	0
7	2007	21	T206671	0	0	0	0	F	21F	C	12.8	24.6	59	23	5	30/12/1899 15:25:00	15	53	30	23	4	44.44444444	3	0	0	0	1	0	0	0	0	0	0	0	0	0	0	0	0	0	0	1	0	1	0	0	0	0	0
8	2007	23	T960462	0	0	0	0	F	23F	C	12.3	25.1	59	24	5	30/12/1899 22:40:00	23	54	35	19	6	75	4	0	0	0	1	0	0	0	0	0	0	0	0	0	0	0	0	0	0	1	0	1	0	0	0	0	0
9	2007	21	P885686	0	0	0	0	M	21M	C	11.5	24.85	62.5	15	5	30/12/1899 13:40:00	14	45	30	15	4	44.44444444	6	0	0	0	1	0	0	0	0	0	0	0	0	0	0	0	0	0	1	1	0	1	0	0	0	0	0
10	2007	A5	T206674	0	0	0	0	M	A5M	H1	10.5	25.05	62	20	5	30/12/1899 10:10:00	10	50	28	22	11	91.66666667	4	0	0	0	0	0	1	0	0	0	0	0	0	0	0	0	0	1	1	1	0	0	0	0	0	0	0
11	2007	A5	T960459	1	1	1	1	F	A5F	H1	10.5	24.7	60.5	25	5	30/12/1899 07:55:00	8	55	28	27	11	91.66666667	3	0	0	0	0	0	1	0	0	0	0	0	0	0	0	0	0	0	1	1	0	0	0	0	0	0	0
12	2007	23	T206729	0	0	0	0	M	23M	C	11	24.8	64	18	5	30/12/1899 16:30:00	16	48	35	13	6	75	7	0	0	1	1	0	1	0	0	0	0	0	0	0	0	0	0	1	1	1	0	1	0	0	0	0	0
13	2007	A1	T206291	0	0	0	0	F	A1F	H1	11.1	24.6	62.5	15	5	30/12/1899 06:05:00	6	45	23	22	9	100	6	0	0	1	0	0	1	0	0	0	0	0	0	0	0	0	0	1	1	1	0	1	0	0	0	0	0
14	2007	33	T206639	0	0	0	0	F	33F	C	11.5	24	58	25	5	30/12/1899 13:10:00	13	55	30	25	1	10	6	0	0	0	1	0	1	0	0	0	0	0	0	0	0	0	0	1	1	1	0	1	0	0	0	0	0
15	2007	A1	T960016	0	0	0	0	M	A1M	H1	10.7	25.55	63	22	5	30/12/1899 07:05:00	7	52	23	29	9	100	5	0	0	1	0	0	1	0	0	0	0	0	0	0	0	0	0	0	1	1	0	1	0	0	0	0	0
16	2007	27	R442752	1	0	1	0	F	27F	C	12.1	24.85	62.5	18	5	30/12/1899 16:45:00	17	48	35	13	4	36.36363636	4	0	0	0	0	0	1	0	0	0	1	0	0	0	0	0	0	0	1	0	0	1	0	0	0	0	0
17	2007	20	P361841	0	0	0	0	F	20F	C	10.8	25.5	59.5	14	5	30/12/1899 11:50:00	12	44	30	14	6	66.66666667	5	0	0	1	0	0	1	0	0	0	0	0	0	0	0	0	0	0	1	0	0	0	0	0	0	0	0
18	2007	20	T206823	0	0	0	0	M	20M	C	11.5	26.1	63.5	23	5	30/12/1899 15:30:00	15	53	30	23	6	66.66666667	6	0	0	1	0	1	1	0	0	0	0	0	0	0	0	0	0	0	1	0	0	0	0	0	0	0	0
19	2007	22	T206584	1	1	1	1	F	22F	C	11.5	24.45	60.5	22	5	30/12/1899 14:35:00	15	52	29	23	11	100	4	0	0	0	1	0	1	0	0	0	0	0	0	0	0	0	0	0	1	0	0	0	0	0	0	0	0
20	2007	27	T960458	1	0	1	0	M	27M	C	11	25.55	65	26	5	30/12/1899 13:05:00	13	56	35	21	4	36.36363636	3	0	0	0	1	0	1	0	0	0	0	0	0	0	0	0	0	0	1	0	0	0	0	0	0	0	0
21	2007	17	T960430	0	0	0	0	F	17F	C	11.6	25.75	59.5	19	5	30/12/1899 12:40:00	13	49	30	19	4	57.14285714	6	0	0	1	1	0	1	0	0	0	0	0	0	0	0	0	0	0	1	1	0	0	0	0	0	0	0
22	2007	17	T960429	0	0	0	0	M	17M	C	10.9	25	65	23	5	30/12/1899 10:20:00	10	53	30	23	4	57.14285714	6	0	0	1	1	0	1	0	0	0	0	0	0	0	0	0	0	0	1	1	0	0	0	0	0	0	0
23	2007	15b	T206261	0	0	0	0	F	15bF	C	12.1	24.45	61	29	6	30/12/1899 10:45:00	11	90	30	60	9	100	7	0	0	1	1	0	1	0	0	0	0	0	0	0	0	0	0	0	1	1	0	1	0	0	0	0	0
24	2007	A9	T960438	1	0	1	0	M	A9M	H1	9.5	24.9	60.5	24	5	30/12/1899 07:30:00	7	54	29	25	9	90	4	0	0	1	1	0	0	0	0	0	0	0	0	0	0	0	0	0	1	0	0	0	0	0	0	0	0
25	2007	12b	T931169	1	1	1	1	F	12bF	C	11.1	24.85	58.5	21	5	30/12/1899 22:10:00	22	51	30	21	7	100	8	0	0	1	1	0	1	0	0	0	1	1	0	0	0	0	0	0	1	0	0	0	0	0	0	0	0
26	2007	A9	T206486	1	1	1	1	F	A9F	H1	11.5	24.8	62	1	6	30/12/1899 11:00:00	11	62	29	33	9	90	8	0	0	1	1	0	0	0	0	0	0	0	0	0	0	0	0	0	1	1	0	0	0	0	0	0	0
27	2008	A2	T960460	1	0	0		M	A2M	H1	11.3		65	30	5	30/12/1899 19:40:00	20	60	29	31	7	87.5	8	0	0	1	1	0	1	0	0	0	0	0	0	0	0	0	0	0	0	0	1	0	0	0	0	0	0
28	2008	A2	T470633	1	0	0		F	A2F	H1	9.9		60	31	5	30/12/1899 08:00:00	8	61	29	32	7	87.5	8	0	0	1	1	0	1	0	0	0	0	0	0	0	0	0	0	0	0	0	1	0	0	0	0	0	0
29	2008	A10	T960250	1	0	0		F	A10F	H1	10.9		60	21	5	30/12/1899 09:25:00	9	51	25	26	10	100	8	0	0	1	1	0	1	0	0	0	0	0	0	0	1	0	0	0	1	0	1	1	0	0	0	0	0
30	2008	A10	T206831	1	0	0		M	A10M	H1	11.3		65	25	5	30/12/1899 10:15:00	10	55	25	30	10	100	10	0	0	1	1	0	1	0	0	0	0	0	0	0	1	0	0	0	1	0	1	1	0	0	1	0	0
31	2007	22	N992721	0	0	0	0	M	22M	C	10.2	25.5	61	19	5	30/12/1899 21:35:00	22	49	29	20	11	100	2	0	0	0	0	0	1	0	0	0	0	0	0	0	0	0	0	0	0	0	0	0	0	0	0	0	0
32	2007	12b	P885487	1	1	1	1	M	12bM	C	10.6	24.9	63	31	6	30/12/1899 11:25:00	11	92	30	62	7	100	3	0	0	0	0	0	1	0	0	0	0	0	0	0	0	0	0	1	0	0	0	0	0	0	0	0	0
33	2007	6	P885576	1	0	1	0	F	6F	C	12	23.35	60	31	5	30/12/1899 18:30:00	18	61	28	33	7	100	3	0	0	0	0	0	1	0	0	0	1	0	0	0	0	0	0	0	0	0	0	0	0	0	0	0	0
34	2008	B12	T960354	1	0	0		F	B12F	H2	11.2		61	22	5	08/01/1900 06:00	6	52	31	21	1	11.11111111	3	0	0	0	0	0	0	0	1	0	0	0	0	0	0	0	0	0	0	0	0	0	0	0	0	0	0
35	2008	B12	T960278	1	0	0		M	B12M	H2	11.3		62	23	5	30/12/1899 09:20:00	9	53	31	22	1	11.11111111	4	0	0	0	0	0	0	0	1	0	0	0	0	0	0	0	0	0	1	0	0	0	0	0	0	0	0
36	2008	12a	T206670	1	0	0		F	12aF	C	12.1		62	3	6	30/12/1899 15:30:00	15	64	31	33	5	71.42857143	3	0	0	0	0	0	0	0	0	0	0	0	0	0	1	0	0	0	1	0	0	0	0	0	0	0	0
37	2008	12a	T961062	1	1	1		M	12aM	C	12		66	3	6	30/12/1899 15:35:00	16	64	31	33	5	71.42857143	3	0	0	0	0	0	0	0	0	0	0	0	0	0	1	0	0	0	1	0	0	0	0	0	0	0	0
38	2008	26	T960428	1	1	1		F	26F	C	10.7		61	2	6	30/12/1899 13:00:00	13	63	35	28	5	83.33333333	4	0	0	0	0	0	0	0	0	0	0	0	0	0	1	0	0	0	1	0	0	0	0	0	0	0	0
39	2008	26	T960422	1	0	0		M	26M	C	11.4		66	31	5	30/12/1899 13:10:00	13	61	35	26	5	83.33333333	4	0	0	0	0	0	0	0	0	0	0	0	0	0	1	0	0	0	1	0	0	0	0	0	0	0	0
40	2008	B6	T961013	1	0	0		M	B6M	H2	11.3		64	29	5	30/12/1899 10:45:00	11	59	30	29	11	100	3	0	0	0	0	0	0	0	0	0	0	0	0	0	1	0	0	0	1	0	0	0	0	0	0	0	0
41	2008	A4	T206673	1	1	1		F	A4F	H1	10.2		60	2	6	30/12/1899 12:10:00	12	63	26	37	6	60	3	0	0	0	0	0	0	0	0	0	0	0	0	0	1	0	0	0	1	0	0	0	0	0	0	0	0
42	2008	A4	T961037	1	0	0		M	A4M	H1	11.2		62	26	5	30/12/1899 11:00:00	11	56	26	30	6	60	4	0	0	0	0	0	0	0	0	0	0	0	0	0	1	0	0	0	1	0	1	0	0	0	0	0	0
43	2008	B6	T960461	1	0	0		F	B6F	H2	11.4		61	4	6	30/12/1899 10:55:00	11	65	30	35	11	100	4	0	0	0	0	0	0	0	0	0	0	0	0	0	1	0	0	0	1	0	1	0	0	0	0	0	0
44	2008	31	T205680	1	0	0		F	31F	C	11.7		61	29	5	30/12/1899 14:35:00	15	59	26	33	9	81.81818182	2	0	0	0	0	0	0	0	0	0	0	0	0	0	1	0	0	0	1	0	0	0	0	0	0	0	0
45	2008	31	T206431	1	1	1		M	31M	C	11.6		64	4	6	30/12/1899 13:15:00	13	65	26	39	9	81.81818182	3	0	0	0	0	0	0	0	0	0	0	0	0	0	1	0	0	0	1	0	0	0	0	0	0	0	0
46	2008	A5	T961065	1	0	0		M	A5M	H1	11.4		63	26	5	30/12/1899 20:45:00	21	56	16	40	8	57.14285714	3	0	0	0	0	1	0	0	0	0	0	0	0	0	0	0	0	0	1	0	0	0	0	0	0	0	0
47	2008	A5	T206672	1	0	0		F	A5F	H1	11.6		61	3	6	30/12/1899 21:30:00	21	64	16	48	8	57.14285714	5	0	0	0	0	1	0	0	0	0	0	0	1	0	0	0	0	0	1	0	0	0	0	0	0	0	0
48	2007	6	T206731	1	0	1	0	M	6M	C	11.8	25.85	64	18	5	30/12/1899 12:45:00	13	48	28	20	7	100	3	0	0	0	0	0	0	0	0	0	0	0	0	0	0	0	0	0	0	0	0	0	0	0	0	0	0
49	2007	A2	T206694	1	0	1	0	F	A2F	H1	10.8	25.2	59	21	5	30/12/1899 06:35:00	7	51	30	21	10	100	3	0	0	0	0	0	0	0	0	0	0	0	0	0	0	0	0	0	1	0	0	0	0	0	0	0	0
50	2007	A3	T206673	1	0	1	0	F	A3F	H1	10.2	24.85	58	20	5	30/12/1899 08:35:00	9	50	30	20	6	100	2	0	0	0	0	0	0	0	0	0	0	0	0	0	0	0	0	0	0	0	0	0	0	0	0	0	0
51	2007	A3	T206672	1	0	1	0	M	A3M	H1	11.1	25.05	62	20	5	30/12/1899 08:30:00	8	50	30	20	6	100	2	0	0	0	0	0	0	0	0	0	0	0	0	0	0	0	0	0	0	0	0	0	0	0	0	0	0
52	2007	A2	T960460	1	0	1	0	M	A2M	H1	10.7	25.2	64	25	5	30/12/1899 08:10:00	8	55	30	25	10	100	4	0	0	0	0	0	0	0	0	0	1	0	0	0	0	0	0	0	0	0	0	1	0	0	0	0	0
53	2008	17	T961033	1	0	0		F	17F	C	10.7		64	31	5	30/12/1899 13:35:00	14	61	39	22	5	71.42857143	2	0	0	0	0	0	0	0	0	0	0	0	0	0	0	0	0	0	0	0	0	1	0	0	0	0	0
54	2008	17	T961015	1	0	0		M	17M	C	11.6		66	31	5	30/12/1899 13:40:00	14	61	39	22	5	71.42857143	3	0	0	0	0	0	0	0	0	0	0	1	0	0	0	0	0	0	1	0	0	0	0	0	0	0	0
[truncated: 31 more columns]
