# Supplementary material for: Life history correlates of fecal bacterial species richness in a wild population of the blue tit Cyanistes caeruleus
Source: Ecol Evol. 2015 Jan 22;5(4):821–35. doi: 10.1002/ece3.1384 (PMC4338966; doi:10.1002/ece3.1384)
Supplement: Supplementary file 3 [file ece30005-0821-sd3.csv]

Ref2	Year	BoxNo	RingNo	FledgeSurv	Surv1Yr	Age	BacSample	BirdID	Wood3	Wood2	Mass	MassD7	MassD14	Head.Bill	HeadBillD7	HeadBillD14	Day	Month	Time	DayM	Egg1stDate	DaysAfter1stEgg	ClutchSize	NestFledgeSucc	pcClutchFledged	TotBands	BoxNoYr	HourM
164	2007	6	T206 528	1	0	D14	6a2	6a	C	C	12.2		12.2				25	5		55	28	27	7	7	100.0	5	6
160	2007	6	T206 530	1	0	D14	6b2	6b	C	C	11.6		11.6				25	5		55	28	27	7	7	100.0	5	6
167	2007	6	T206 531	1	0	D14	6c2	6c	C	C	11		11				25	5		55	28	27	7	7	100.0	4	6
158	2007	6	T206 533	1	0	D14	6d2	6d	C	C	11.1		11.1				25	5		55	28	27	7	7	100.0	4	6
125	2007	6	T206 534	1	0	D14	6f2	6f	C	C	11		11				25	5		55	28	27	7	7	100.0	4	6
87	2007	17	T206 688	0	0	D14	17a2	17a	C	C	10.7		10.7				28	5		58	30	28	7	4	57.1	6	17a
86	2007	17	T206 689	1	0	D14	17b2	17b	C	C	11.4		11.4				28	5		58	30	28	7	4	57.1	6	17a
85	2007	17	T206 691	1	0	D14	17c2	17c	C	C	11.5		11.5				28	5		58	30	28	9	4	44.4	5	17a
104	2007	17	T206 692	1	0	D14	17d2	17d	C	C	9.5		9.5				28	5		58	30	28	9	4	44.4	6	17a
107	2007	20	T206 414	1	0	D14	20a2	20a	C	C	8.3		8.3				23	5		53	30	23	9	6	66.7	5	20
106	2007	20	T206 415	1	0	D14	20b2	20b	C	C	9.7		9.7				23	5		53	30	23	9	6	66.7	5	20
112	2007	20	T206 416	1	0	D14	20c2	20c	C	C	11.5		11.5				23	5		53	30	23	9	6	66.7	5	20
113	2007	20	T206 417	1	0	D14	20d2	20d	C	C	11.6		11.6				23	5		53	30	23	9	6	66.7	5	20
150	2007	21	T206 651	1	0	D14	21a2	21a	C	C	10.5		10.5				27	5		57	30	27	9	4	44.4	6	21
142	2007	21	T206 652	1	0	D14	21b2	21b	C	C	10.1		10.1				27	5		57	30	27	9	4	44.4	4	21
120	2007	22	T206 578	1	0	D14	22a2	22a	C	C											29		11	11	100.0	3	22
116	2007	22	T206 580	1	0	D14	22b2	22b	C	C	8.7		8.7				26	5		56	29	27	11	11	100.0	4	22
90	2007	23	T960 453	1	0	D14	23a2	23a	C	C	10.7		10.7				1	6		62	35	27	8	6	75.0	10	23
60	2007	23	T960 455	1	0	D14	23b2	23b	C	C	8.9		8.9				1	6		62	35	27	8	6	75.0	5	23
71	2007	23	T960 456	1	0	D14	23c2	23c	C	C	11		11				1	6		62	35	27	8	6	75.0	9	23
73	2007	27	T206 518	1	0	D14	27a2	27a	C	C	11.7		11.7				25	5		55	35	20	11	4	36.4	4	27
140	2007	27	T206 519	1	1	D14	27b2	27b	C	C	11.9		11.9				25	5		55	35	20	11	4	36.4	4	27
155	2007	33	T206 646	1	0	D14	33a2	33a	C	C											30		10	1	10.0	4	33
156	2007	41	T206 634	1	0	D14	41a2	41a	C	C	10.5		10.5				27	5		57	29	28	10	9	90.0	2	41
146	2007	41	T206 635	1	0	D14	41b2	41b	C	C	10.4		10.4				27	5		57	29	28	10	9	90.0	4	41
152	2007	41	T206 637	1	0	D14	41c2	41c	C	C	11.2		11.2				27	5		57	29	28	10	9	90.0	4	41
151	2007	41	T206 638	1	0	D14	41d2	41d	C	C	11.2		11.2				27	5		57	29	28	10	9	90.0	4	41
149	2007	42	T960 468	1	0	D14	42a2	42a	C	C	9.7		9.7				1	6		62	39	23	9	8	88.9	4	42
163	2007	42	T960 472	1	0	D14	42b2	42b	C	C	10.3		10.3				1	6		62	39	23	9	8	88.9	3	42
157	2007	12b	T206 653	1	0	D14	12ba2	12ba	C	C	10.1		10.1				27	5		57	30	27	7	7	100.0	2	12b
161	2007	12b	T206 655	1	0	D14	12bb2	12bb	C	C	11.3		11.3				27	5		57	30	27	7	7	100.0	3	12b
162	2007	12b	T206 656	1	0	D14	12bc2	12bc	C	C	9.5		9.5				27	5		57	30	27	7	7	100.0	1	12b
159	2007	12b	T206 657	1	0	D14	12bd2	12bd	C	C	10.1		10.1				27	5		57	30	27	7	7	100.0	2	12b
124	2007	12b	T206 659	1	0	D14	12be2	12be	C	C	10.6		10.6				27	5		57	30	27	7	7	100.0	1	12b
82	2007	15b	T206 270	1	0	D14	15ba2	15ba	C	C	8.3		8.3				20	5		50	30	20	9	9	100.0	8	15b
147	2007	A1	T206 251	1	0	D14	A1a2	A1a	H1	H	10.5		10.5				20	5		50	23	27	9	9	100.0	3	A1
132	2007	A1	T206 252	1	0	D14	A1b2	A1b	H1	H	11.6		11.6				20	5		50	23	27	9	9	100.0	7	A1
135	2007	A1	T206 253	1	0	D14	A1c2	A1c	H1	H	11.6		11.6				20	5		50	23	27	9	9	100.0	2	A1
148	2007	A1	T206 255	1	0	D14	A1d2	A1d	H1	H	11.4		11.4				20	5		50	23	27	9	9	100.0	3	A1
129	2007	A1	T206 256	1	0	D14	A1e2	A1e	H1	H	10.9		10.9				20	5		50	23	27	9	9	100.0	2	A1
141	2007	A1	T206 257	1	0	D14	A1f2	A1f	H1	H	11.3		11.3				20	5		50	23	27	9	9	100.0	4	A1
72	2007	A1	T206 259	1	0	D14	A1g2	A1g	H1	H	11		11				20	5		50	23	27	9	9	100.0	5	A1
168	2007	A2	T206 605	1	0	D14	A2a2	A2a	H1	H	10.2		10.2				27	5		57	30	27	10	10	100.0	4	A2a
95	2007	A2	T206 610	1	0	D14	A2b2	A2b	H1	H	10		10				27	5		57	30	27	10	10	100.0	4	A2a
92	2007	A2	T206 612	1	0	D14	A2c2	A2c	H1	H	9.4		9.4				27	5		57	30	27	10	10	100.0	4	A2a
80	2007	A3	T206 614	1	0	D14	A3a2	A3a	H1	H	10.7		10.7				27	5		57	30	27	6	6	100.0	5	A3
88	2007	A3	T206 616	1	0	D14	A3b2	A3b	H1	H	10.9		10.9				27	5		57	30	27	6	6	100.0	5	A3
77	2007	A3	T206 618	1	0	D14	A3c2	A3c	H1	H	10.3		10.3				27	5		57	30	27	6	6	100.0	5	A3
75	2007	A3	T206 619	1	0	D14	A3d2	A3d	H1	H	9.9		9.9				27	5		57	30	27	6	6	100.0	7	A3
70	2007	A5	T206 467	1	0	D14	A5a2	A5a	H1	H	9.6		9.6				25	5		55	28	27	12	11	91.7	5	A5a
68	2007	A5	T206 469	1	0	D14	A5b2	A5b	H1	H	9.8		9.8				25	5		55	28	27	12	11	91.7	5	A5a
114	2007	A9	T206 488	1	0	D14	A9a2	A9a	H1	H	10.6		10.6				25	5		55	29	26	10	9	90.0	5	A9
111	2007	A9	T206 489	1	0	D14	A9b2	A9b	H1	H	10.4		10.4				25	5		55	29	26	10	9	90.0	4	A9
101	2007	A9	T206 490	1	0	D14	A9c2	A9c	H1	H	10.5		10.5				25	5		55	29	26	10	9	90.0	5	A9
109	2007	A9	T206 491	1	0	D14	A9d2	A9d	H1	H	11.2		11.2				25	5		55	29	26	10	9	90.0	4	A9
127	2007	6	T206 528	1	0	D7	6a1	6a	C	C							25	5		55	28	27	7	7	100.0	7	6
153	2007	6	T206 530	1	0	D7	6b1	6b	C	C							25	5		55	28	27	7	7	100.0	4	6
121	2007	6	T206 531	1	0	D7	6c1	6c	C	C							25	5		55	28	27	7	7	100.0	5	6
119	2007	6	T206 533	1	0	D7	6d1	6d	C	C							25	5		55	28	27	7	7	100.0	5	6
54	2007	6	T206 534	1	0	D7	6f1	6f	C	C							25	5		55	28	27	7	7	100.0	4	6
83	2007	17	T206 688	0	0	D7	17a1	17a	C	C							28	5		58	30	28	7	4	57.1	7	17a
61	2007	17	T206 689	1	0	D7	17b1	17b	C	C							28	5		58	30	28	7	4	57.1	7	17a
84	2007	17	T206 691	1	0	D7	17c1	17c	C	C							28	5		58	30	28	9	4	44.4	6	17a
81	2007	17	T206 692	1	0	D7	17d1	17d	C	C							28	5		58	30	28	9	4	44.4	6	17a
105	2007	20	T206 414	1	0	D7	20a1	20a	C	C							23	5		53	30	23	9	6	66.7	6	20
102	2007	20	T206 415	1	0	D7	20b1	20b	C	C							23	5		53	30	23	9	6	66.7	5	20
103	2007	20	T206 416	1	0	D7	20c1	20c	C	C							23	5		53	30	23	9	6	66.7	5	20
57	2007	20	T206 417	1	0	D7	20d1	20d	C	C							23	5		53	30	23	9	6	66.7	5	20
58	2007	21	T206 651	1	0	D7	21a1	21a	C	C							27	5		57	30	27	9	4	44.4	7	21
115	2007	21	T206 652	1	0	D7	21b1	21b	C	C							27	5		57	30	27	9	4	44.4	5	21
117	2007	22	T206 578	1	0	D7	22a1	22a	C	C											29		11	11	100.0	4	22
89	2007	22	T206 580	1	0	D7	22b1	22b	C	C							26	5		56	29	27	11	11	100.0	3	22
59	2007	23	T960 453	1	0	D7	23a1	23a	C	C							1	6		62	35	27	8	6	75.0	10	23
56	2007	23	T960 455	1	0	D7	23b1	23b	C	C							1	6		62	35	27	8	6	75.0	6	23
62	2007	23	T960 456	1	0	D7	23c1	23c	C	C							1	6		62	35	27	8	6	75.0	5	23
63	2007	27	T206 518	1	0	D7	27a1	27a	C	C							25	5		55	35	20	11	4	36.4	5	27
64	2007	27	T206 519	1	0	D7	27b1	27b	C	C							25	5		55	35	20	11	4	36.4	4	27
137	2007	33	T206 646	1	0	D7	33a1	33a	C	C											30		10	1	10.0	2	33
145	2007	41	T206 634	1	0	D7	41a1	41a	C	C							27	5		57	29	28	10	9	90.0	2	41
143	2007	41	T206 635	1	0	D7	41b1	41b	C	C							27	5		57	29	28	10	9	90.0	4	41
144	2007	41	T206 637	1	0	D7	41c1	41c	C	C							27	5		57	29	28	10	9	90.0	4	41
138	2007	41	T206 638	1	0	D7	41d1	41d	C	C							27	5		57	29	28	10	9	90.0	5	41
133	2007	42	T960 468	1	0	D7	42a1	42a	C	C							1	6		62	39	23	9	8	88.9	3	42
134	2007	42	T960 472	1	0	D7	42b1	42b	C	C							1	6		62	39	23	9	8	88.9	3	42
126	2007	12b	T206 653	1	0	D7	12ba1	12ba	C	C							27	5		57	30	27	7	7	100.0	3	12b
122	2007	12b	T206 655	1	0	D7	12bb1	12bb	C	C							27	5		57	30	27	7	7	100.0	2	12b
154	2007	12b	T206 656	1	0	D7	12bc1	12bc	C	C							27	5		57	30	27	7	7	100.0	2	12b
123	2007	12b	T206 657	1	0	D7	12bd1	12bd	C	C							27	5		57	30	27	7	7	100.0	1	12b
96	2007	12b	T206 659	1	0	D7	12be1	12be	C	C							27	5		57	30	27	7	7	100.0	6	12b
55	2007	15b	T206 270	1	0	D7	15ba1	15ba	C	C							20	5		50	30	20	9	9	100.0	8	15b
139	2007	A1	T206 251	1	0	D7	A1a1	A1a	H1	H							20	5		50	23	27	9	9	100.0	4	A1
131	2007	A1	T206 252	1	0	D7	A1b1	A1b	H1	H							20	5		50	23	27	9	9	100.0	6	A1
130	2007	A1	T206 253	1	0	D7	A1c1	A1c	H1	H							20	5		50	23	27	9	9	100.0	1	A1
136	2007	A1	T206 255	1	0	D7	A1d1	A1d	H1	H							20	5		50	23	27	9	9	100.0	2	A1
128	2007	A1	T206 256	1	0	D7	A1e1	A1e	H1	H							20	5		50	23	27	9	9	100.0	2	A1
65	2007	A1	T206 257	1	0	D7	A1f1	A1f	H1	H							20	5		50	23	27	9	9	100.0	4	A1
69	2007	A1	T206 259	1	0	D7	A1g1	A1g	H1	H							20	5		50	23	27	9	9	100.0	6	A1
93	2007	A2	T206 605	1	0	D7	A2a1	A2a	H1	H							27	5		57	30	27	10	10	100.0	1	A2a
94	2007	A2	T206 610	1	0	D7	A2b1	A2b	H1	H							27	5		57	30	27	10	10	100.0	4	A2a
91	2007	A2	T206 612	1	0	D7	A2c1	A2c	H1	H							27	5		57	30	27	10	10	100.0	4	A2a
79	2007	A3	T206 614	1	0	D7	A3a1	A3a	H1	H							27	5		57	30	27	6	6	100.0	6	A3
78	2007	A3	T206 616	1	0	D7	A3b1	A3b	H1	H							27	5		57	30	27	6	6	100.0	4	A3
76	2007	A3	T206 618	1	0	D7	A3c1	A3c	H1	H							27	5		57	30	27	6	6	100.0	5	A3
74	2007	A3	T206 619	1	0	D7	A3d1	A3d	H1	H							27	5		57	30	27	6	6	100.0	7	A3
67	2007	A5	T206 467	1	0	D7	A5a1	A5a	H1	H							25	5		55	28	27	12	11	91.7	6	A5a
66	2007	A5	T206 469	1	0	D7	A5b1	A5b	H1	H							25	5		55	28	27	12	11	91.7	4	A5a
110	2007	A9	T206 488	1	0	D7	A9a1	A9a	H1	H							25	5		55	29	26	10	9	90.0	4	A9
108	2007	A9	T206 489	1	0	D7	A9b1	A9b	H1	H							25	5		55	29	26	10	9	90.0	4	A9
99	2007	A9	T206 490	1	0	D7	A9c1	A9c	H1	H							25	5		55	29	26	10	9	90.0	6	A9
100	2007	A9	T206 491	1	0	D7	A9d1	A9d	H1	H							25	5		55	29	26	10	9	90.0	5	A9
169	2008	17	T961017	1	0	D14	17a2	17a	C	C	9.5		9.5	20.9		20.9	29	5	30/12/1899 16:00:00	59	39	20	7	5	71.4	5	17b	16
51	2008	17	T961018	1	0	D14	17b2	17b	C	C	7.7		7.7	20.6		20.6	29	5	30/12/1899 16:00:00	59	39	20	7	5	71.4	4	17b	16
165	2008	17	T961019	1	0	D14	17c2	17c	C	C	7.1		7.1	19.6		19.6	29	5	30/12/1899 16:00:00	59	39	20	7	5	71.4	4	17b	16
42	2008	26	T960364	1	0	D14	26a2	26a	C	C	8.6		8.6	20		20	24	5	30/12/1899 12:30:00	54	35	19	6	5	83.3	5	26	12
97	2008	26	T960365	0	0	D14	26b2	26b	C	C							24	5	30/12/1899 12:30:00	54	35	19	6	5	83.3	6	26	12
50	2008	26	T960371	1	0	D14	26c2	26c	C	C	8.7		8.7	19.8		19.8	24	5	30/12/1899 12:30:00	54	35	19	6	5	83.3	4	26	12
45	2008	31	T961173	1	0	D14	31a2	31a	C	C	11.9		11.9	22		22	27	5	30/12/1899 12:50:00	57	26	31	11	9	81.8	5	31	12
24	2008	31	T961175	1	0	D14	31b2	31b	C	C	11.4		11.4	21.3		21.3	27	5	30/12/1899 12:50:00	57	26	31	11	9	81.8	4	31	12
173	2008	12a	T961040	1	0	D14	12aa2	12aa	C	C	10.2		10.2	21.9		21.9	2	6	30/12/1899 13:50:00	63	31	32	7	5	71.4	7	12a	13
171	2008	12a	T961041	1	0	D14	12ab2	12ab	C	C	9.8		9.8	21.1		21.1	2	6	30/12/1899 13:50:00	63	31	32	7	5	71.4	8	12a	13
25	2008	12a	T961042	1	0	D14	12ac2	12ac	C	C	9.9		9.9	21.5		21.5	2	6	30/12/1899 13:50:00	63	31	32	7	5	71.4	5	12a	13
26	2008	12a	T961043	1	0	D14	12ad2	12ad	C	C	8.6		8.6	20.6		20.6	2	6	30/12/1899 13:50:00	63	31	32	7	5	71.4	8	12a	13
175	2008	12a	T961044	1	0	D14	12ae2	12ae	C	C	7		7	19.9		19.9	2	6	30/12/1899 13:50:00	63	31	32	7	5	71.4	8	12a	13
3	2008	A10	T960253	1	0	D14	A10a2	A10a	H1	H	10.2		10.2	21.2		21.2	21	5	30/12/1899 09:25:00	51	25	26	10	10	100.0	3	A10	9
46	2008	A10	T960255	1	0	D14	A10b2	A10b	H1	H	11.2		11.2	21.6		21.6	21	5	30/12/1899 09:25:00	51	25	26	10	10	100.0	4	A10	9
31	2008	A10	T960256	1	0	D14	A10c2	A10c	H1	H	11.1		11.1	21.8		21.8	21	5	30/12/1899 09:25:00	51	25	26	10	10	100.0	5	A10	9
36	2008	A10	T960290	1	0	D14	A10d2	A10d	H1	H	10.7		10.7	21		21	21	5	30/12/1899 09:25:00	51	25	26	10	10	100.0	3	A10	9
166	2008	A2	T960321	1	0	D14	A2a2	A2a	H1	H	11.3		11.3	21		21	23	5	30/12/1899 08:25:00	53	29	24	8	7	87.5	6	A2b	8
98	2008	A2	T960322	1	0	D14	A2b2	A2b	H1	H	10.2		10.2	21.8		21.8	23	5	30/12/1899 08:25:00	53	29	24	8	7	87.5	5	A2b	8
30	2008	A2	T960326	1	0	D14	A2c2	A2c	H1	H	10		10	20.9		20.9	23	5	30/12/1899 08:25:00	53	29	24	8	7	87.5	11	A2b	8
170	2008	A2	T960362	1	0	D14	A2d2	A2d	H1	H	9.2		9.2	20.9		20.9	23	5	30/12/1899 08:25:00	53	29	24	8	7	87.5	4	A2b	8
44	2008	A4	T960398	1	0	D14	A4a2	A4a	H1	H	10.3		10.3	21.9		21.9	25	5	30/12/1899 09:40:00	55	26	29	10	6	60.0	10	A4	9
49	2008	A4	T960399	1	0	D14	A4b2	A4b	H1	H	10.9		10.9	22		22	25	5	30/12/1899 09:40:00	55	26	29	10	6	60.0	6	A4	9
27	2008	A5	T960357	1	0	D14	A5a2	A5a	H1	H	10.5		10.5	22.1		22.1	24	5	30/12/1899 08:00:00	54	16	38	14	8	57.1	3	A5b	8
28	2008	A5	T960358	1	0	D14	A5b2	A5b	H1	H	11		11	22.4		22.4	24	5	30/12/1899 08:00:00	54	16	38	14	8	57.1	3	A5b	8
52	2008	A5	T960359	1	0	D14	A5c2	A5c	H1	H	10.8		10.8	21		21	24	5	30/12/1899 08:00:00	54	16	38	14	8	57.1	3	A5b	8
174	2008	A5	T960360	0	0	D14	A5d2	A5d	H1	H							24	5	30/12/1899 08:00:00	54	16	38	14	8	57.1	2	A5b	8
176	2008	A5	T960361	1	0	D14	A5e2	A5e	H1	H	11.2		11.2	21.5		21.5	24	5	30/12/1899 08:00:00	54	16	38	14	8	57.1	2	A5b	8
11	2008	B12	T960282	1	0	D14	B12a2	B12a	H2	H	11		11	22		22	22	5	30/12/1899 11:00:00	52	31	21	9	1	11.1	3	B12	11
7	2008	B12	T960287	1	0	D14	B12b2	B12b	H2	H	10.7		10.7	22.1		22.1	22	5	30/12/1899 11:00:00	52	31	21	9	1	11.1	2	B12	11
13	2008	B12	T960288	1	0	D14	B12c2	B12c	H2	H	11.1		11.1	22.5		22.5	22	5	30/12/1899 11:00:00	52	31	21	9	1	11.1	4	B12	11
53	2008	B6	T961005	0	0	D14	B6a2	B6a	H2	H	10.1		10.1	21.6		21.6	28	5	30/12/1899 11:00:00	58	30	28	11	11	100.0	12	B6	11
32	2008	B6	T961007	0	0	D14	B6b2	B6b	H2	H	9.3		9.3	21.5		21.5	28	5	30/12/1899 11:00:00	58	30	28	11	11	100.0	5	B6	11
35	2008	17	T961017	1	0	D7	17a1	17a	C	C	6.3	6.3		17	17		29	5	30/12/1899 16:00:00	59	39	20	7	5	71.4	4	17b	16
33	2008	17	T961018	1	0	D7	17b1	17b	C	C	5.8	5.8		16.5	16.5		29	5	30/12/1899 16:00:00	59	39	20	7	5	71.4	4	17b	16
118	2008	17	T961019	1	0	D7	17c1	17c	C	C	6.2	6.2		16.2	16.2		29	5	30/12/1899 16:00:00	59	39	20	7	5	71.4	2	17b	16
37	2008	26	T960364	1	0	D7	26a1	26a	C	C	6.2	6.2		17	17		24	5	30/12/1899 12:30:00	54	35	19	6	5	83.3	2	26	12
48	2008	26	T960365	1	0	D7	26b1	26b	C	C	6.2	6.2		16.6	16.6		24	5	30/12/1899 12:30:00	54	35	19	6	5	83.3	4	26	12
43	2008	26	T960371	1	0	D7	26c1	26c	C	C	5.7	5.7		16.5	16.5		24	5	30/12/1899 12:30:00	54	35	19	6	5	83.3	5	26	12
20	2008	31	T961173	1	0	D7	31a1	31a	C	C	7.1	7.1		17.3	17.3		27	5	30/12/1899 12:50:00	57	26	31	11	9	81.8	3	31	12
9	2008	31	T961175	1	0	D7	31b1	31b	C	C	7	7		17.1	17.1		27	5	30/12/1899 12:50:00	57	26	31	11	9	81.8	4	31	12
47	2008	12a	T961040	1	0	D7	12aa1	12aa	C	C	7.2	7.2		17.5	17.5		2	6	30/12/1899 13:50:00	63	31	32	7	5	71.4	7	12a	13
16	2008	12a	T961041	1	0	D7	12ab1	12ab	C	C	6.9	6.9		17.5	17.5		2	6	30/12/1899 13:50:00	63	31	32	7	5	71.4	7	12a	13
14	2008	12a	T961042	1	0	D7	12ac1	12ac	C	C	7.1	7.1		17.6	17.6		2	6	30/12/1899 13:50:00	63	31	32	7	5	71.4	5	12a	13
15	2008	12a	T961043	1	0	D7	12ad1	12ad	C	C	6.1	6.1		17.3	17.3		2	6	30/12/1899 13:50:00	63	31	32	7	5	71.4	6	12a	13
12	2008	12a	T961044	1	0	D7	12ae1	12ae	C	C	5.6	5.6		16.1	16.1		2	6	30/12/1899 13:50:00	63	31	32	7	5	71.4	5	12a	13
1	2008	A10	T960253	1	0	D7	A10a1	A10a	H1	H	4.5	4.5		16.1	16.1		21	5	30/12/1899 09:25:00	51	25	26	10	10	100.0	6	A10	9
10	2008	A10	T960255	1	0	D7	A10b1	A10b	H1	H	5.8	5.8		16.9	16.9		21	5	30/12/1899 09:25:00	51	25	26	10	10	100.0	4	A10	9
22	2008	A10	T960256	1	0	D7	A10c1	A10c	H1	H	5.4	5.4		16.3	16.3		21	5	30/12/1899 09:25:00	51	25	26	10	10	100.0	2	A10	9
23	2008	A10	T960290	1	0	D7	A10d1	A10d	H1	H	5.5	5.5		16.3	16.3		21	5	30/12/1899 09:25:00	51	25	26	10	10	100.0	7	A10	9
34	2008	A2	T960321	1	0	D7	A2a1	A2a	H1	H	5.3	5.3		15.5	15.5		23	5	30/12/1899 08:25:00	53	29	24	8	7	87.5	2	A2b	8
29	2008	A2	T960322	1	0	D7	A2b1	A2b	H1	H	5.4	5.4		15.9	15.9		23	5	30/12/1899 08:25:00	53	29	24	8	7	87.5	8	A2b	8
21	2008	A2	T960326	1	0	D7	A2c1	A2c	H1	H	5.7	5.7		16.9	16.9		23	5	30/12/1899 08:25:00	53	29	24	8	7	87.5	8	A2b	8
41	2008	A2	T960362	1	0	D7	A2d1	A2d	H1	H	5.5	5.5		16.5	16.5		23	5	30/12/1899 08:25:00	53	29	24	8	7	87.5	15	A2b	8
39	2008	A4	T960398	1	0	D7	A4a1	A4a	H1	H	6.7	6.7		17.3	17.3		25	5	30/12/1899 09:40:00	55	26	29	10	6	60.0	7	A4	9
40	2008	A4	T960399	1	0	D7	A4b1	A4b	H1	H	7.3	7.3		17.2	17.2		25	5	30/12/1899 09:40:00	55	26	29	10	6	60.0	7	A4	9
17	2008	A5	T960357	1	0	D7	A5a1	A5a	H1	H	5.8	5.8		16.9	16.9		24	5	30/12/1899 08:00:00	54	16	38	14	8	57.1	3	A5b	8
19	2008	A5	T960358	1	0	D7	A5b1	A5b	H1	H	6.3	6.3		17	17		24	5	30/12/1899 08:00:00	54	16	38	14	8	57.1	3	A5b	8
38	2008	A5	T960359	1	0	D7	A5c1	A5c	H1	H	6.1	6.1		16.6	16.6		24	5	30/12/1899 08:00:00	54	16	38	14	8	57.1	3	A5b	8
18	2008	A5	T960360	1	0	D7	A5d1	A5d	H1	H	6.7	6.7		17.4	17.4		24	5	30/12/1899 08:00:00	54	16	38	14	8	57.1	4	A5b	8
172	2008	A5	T960361	1	0	D7	A5e1	A5e	H1	H	6.5	6.5		17	17		24	5	30/12/1899 08:00:00	54	16	38	14	8	57.1	2	A5b	8
6	2008	B12	T960282	1	0	D7	B12a1	B12a	H2	H	6.6	6.6		17.5	17.5		22	5	30/12/1899 11:00:00	52	31	21	9	1	11.1	6	B12	11
4	2008	B12	T960287	1	0	D7	B12b1	B12b	H2	H	6.4	6.4		17.6	17.6		22	5	30/12/1899 11:00:00	52	31	21	9	1	11.1	5	B12	11
5	2008	B12	T960288	1	0	D7	B12c1	B12c	H2	H	6.7	6.7		18.1	18.1		22	5	30/12/1899 11:00:00	52	31	21	9	1	11.1	3	B12	11
8	2008	B6	T961005	0	0	D7	B6a1	B6a	H2	H	6.3	6.3		17.5	17.5		28	5	30/12/1899 11:00:00	58	30	28	11	11	100.0	8	B6	11
2	2008	B6	T961007	0	0	D7	B6b1	B6b	H2	H	5	5		16	16		28	5	30/12/1899 11:00:00	58	30	28	11	11	100.0	6	B6	11
