# Supplementary material for: Life history correlates of fecal bacterial species richness in a wild population of the blue tit Cyanistes caeruleus
Source: Ecol Evol. 2015 Jan 22;5(4):821–35. doi: 10.1002/ece3.1384 (PMC4338966; doi:10.1002/ece3.1384)
Supplement: Supplementary file 4 [file ece30005-0821-sd4.csv]

pcClutchFledged	YearS	TotBands	PredSurv	se.fit	PSurv.SElo	PSurv.SEhi
76.81	2007	1	.8572301953902632	.10474661066554575	.7524835847247175	.9619768060558089
76.81	2007	2	.7833828485085488	.11410939692111148	.6692734515874373	.8974922454296602
76.81	2007	3	.6853582724340851	.11107954279077309	.5742787296433121	.7964378152248581
76.81	2007	4	.5674670569128996	.10179164856337236	.4656754083495272	.669258705476272
76.81	2007	5	.44140578515322587	.1022981081627376	.33910767699048827	.5437038933159635
76.81	2007	6	.32247046410057606	.11263407843649678	.20983638566407928	.43510454253707287
76.81	2007	7	.2227997761968276	.11653220922171004	.10626756697511755	.3393319854185376
76.81	2007	8	.1472408582106822	.10753702816491438	.039703830045767816	.25477788637559656
76.81	2007	9	.09420068624264172	.08980101975027328	.004399666492368434	.184001705992915
76.81	2007	10	.05894630751094104	.06962118263739708	-.01067487512645604	.12856749014833813
76.81	2008	1	.5307311210059452	.19726060709858306	.33347051390736215	.7279917281045283
76.81	2008	2	.40518581942593634	.16071757215416865	.2444682472717677	.565903391580105
76.81	2008	3	.2909269843384189	.12300556598256229	.1679214183558566	.4139325503209812
76.81	2008	4	.19815447321912003	.0953204856363349	.10283398758278513	.29347495885545494
76.81	2008	5	.12956031002335464	.07629959604206851	.05326071398128612	.20585990606542315
76.81	2008	6	.08227466751320839	.06083137627230763	.02144329124090076	.143106043785516
76.81	2008	7	.0512311334068319	.046972716527503094	.004258416879328805	.098203849934335
76.81	2008	8	.031498787089887806	.03494601013950736	-.003447223049619551	.06644479722939517
76.81	2008	9	.019212709422580132	.02516891486395172	-.005956205441371588	.04438162428653185
76.81	2008	10	.01166110736159247	.01766516130447252	-.006004053942880049	.02932626866606499
