# Supplementary material for: Life history correlates of fecal bacterial species richness in a wild population of the blue tit Cyanistes caeruleus
Source: Ecol Evol. 2015 Jan 22;5(4):821–35. doi: 10.1002/ece3.1384 (PMC4338966; doi:10.1002/ece3.1384)
Supplement: Supplementary file 5 [file ece30005-0821-sd5.csv]

ClutchSize	DateMApril	Egg1stDate	BoxNo	fit	se.fit
6	56	22	12a	10.926257903191505	3.803166687055352
7	56	22	12a	7.2382965560410515	2.174081163753215
8	56	22	12a	4.795140065098777	1.3677911898629034
9	56	22	12a	3.1766269958537885	.9770720903064196
10	56	22	12a	2.1044138302098157	.7585812504922483
11	56	22	12a	1.3941068858756818	.6034480929631708
12	56	22	12a	.9235512432705386	.4771117079997319
13	56	22	12a	.6118231733794178	.3713971441445519
14	56	22	12a	.4053132928049216	.2843525233542632
6	56	24	12a	9.196442973115738	2.935430768461507
7	56	24	12a	6.092349465839333	1.6710205825802875
8	56	24	12a	4.035986752967136	1.0729136705021696
9	56	24	12a	2.673712196167011	.7940500141263
10	56	24	12a	1.7712488532517325	.6332595285480277
11	56	24	12a	1.173395739692249	.5108455725565235
12	56	24	12a	.7773371649049919	.406407453026057
13	56	24	12a	.5149610208240661	.31712482441545264
14	56	24	12a	.3411452133522727	.24296311906179321
6	56	26	12a	7.740487558239495	2.2739931672742553
7	56	26	12a	5.12782554936014	1.2966599576656437
8	56	26	12a	3.39702049345469	.8571632892376607
9	56	26	12a	2.2504174765444382	.6579867163721773
10	56	26	12a	1.4908296339379112	.5362832087626977
11	56	26	12a	.987626971703158	.43657354835299245
12	56	26	12a	.654271295009805	.3483625795171561
13	56	26	12a	.4334338163482928	.2719541228506697
14	56	26	12a	.28713604675477966	.2082399126660425
6	56	28	12a	6.515034977589962	1.7773592636179647
7	56	28	12a	4.316002391541742	1.024532623931364
8	56	28	12a	2.8592136048185663	.7024916113355945
9	56	28	12a	1.8941376061330932	.5569972595388484
10	56	28	12a	1.2548056098086693	.46048658029018824
11	56	28	12a	.8312686012405112	.37634028237059175
12	56	28	12a	.5506888732460476	.30028834505790825
13	56	28	12a	.3648137733873817	.2341133271897164
14	56	28	12a	.2416774620279566	.17897006288623146
6	56	30	12a	5.483592660004806	1.4113102169147742
7	56	30	12a	3.6327048306310776	.8319807171765431
8	56	30	12a	2.4065508152603736	.5931920192748017
9	56	30	12a	1.5942629793635796	.4813363579042653
10	56	30	12a	1.0561482563559517	.4002827066133505
11	56	30	12a	.6996644555147342	.3268436279813734
12	56	30	12a	.46350533399521515	.2600982731002987
13	56	30	12a	.3070574658304787	.20220574708037242
14	56	30	12a	.20341575470026607	.15418236790194118
6	56	32	12a	4.615445437252585	1.1469126061869375
7	56	32	12a	3.0575850496172587	.6989219387090195
8	56	32	12a	2.025552346515878	.5158026517593446
9	56	32	12a	1.3418636740749261	.42333856469864495
10	56	32	12a	.8889417856314802	.3514507187375839
11	56	32	12a	.5888955141336963	.285585369703338
12	56	32	12a	.39012445153586156	.22618403038953203
13	56	32	12a	.25844497713664644	.17513156561182674
14	56	32	12a	.17121153504786607	.1330980314686432
