# Supplementary material for: Life history correlates of fecal bacterial species richness in a wild population of the blue tit Cyanistes caeruleus
Source: Ecol Evol. 2015 Jan 22;5(4):821–35. doi: 10.1002/ece3.1384 (PMC4338966; doi:10.1002/ece3.1384)
Supplement: Supplementary file 6 [file ece30005-0821-sd6.csv]

RingNo	Box	Bird	BirdSample	Ref	Year	Sex	TotBands
R442752	27	F1	F107	18	2007	F	6
R442752	27	F1	F107	19	2008	F	4
T206584	22	F3	F307	4	2007	F	5
T206584	22	F3	F308	13	2008	F	10
T206486	A9	F4	F607	7	2007	F	9
T206486	A9	F4	F608	11	2008	F	10
T206673	A3	F5	F407	16	2007	F	7
T206673	A4	F5	F408	5	2008	F	3
T206670	12a	F6	F507	1	2007	F	4
T206670	12a	F6	F508	9	2008	F	9
T206731	6	M1	M107	10	2007	M	9
T206731	6	M1	M108	12	2008	M	8
T206672	A3	M2	M207	3	2007	M	4
T206672	A5	M2	M208	15	2008	M	7
T206724	23	M3	M407	8	2007	M	9
T206724	24	M3	M408	17	2008	M	7
T960428	26	M4	M507	2	2007	M	4
T960428	26	M4	M508	6	2008	M	5
